# Supplementary material for: Research applications of primary biodiversity databases in the digital age
Source: PLoS One. 2019 Sep 11;14(9):e0215794. doi: 10.1371/journal.pone.0215794 (PMC6738577; doi:10.1371/journal.pone.0215794)
Supplement: S1 Table — (XLSX) [file pone.0215794.s001.xlsx]

## Sheet: Sheet1
Supplemental Table 1. Description of tags used to characterize papers, and number of papers assigned to each tag.
Tags		Explanation	# Papers
Tagger Identification
1	Tag-	Name of Tagger(s)
Paper Relevance
2	Rel-Yes	Study that uses digitally accessible species occurrence data, including searchable databases with specimen and observation records. This may include records from data aggregators, or from compilations of studies/records that use different methods and are made available in online databases. There should be an indication that the database used is/was online, either by 1) proper citation with URL, o…	501
3	Rel-No	Study is not relevant if it either does not include species occurrence records or exclusively uses species occurrence data not publicly accessible online, records from systematic surveys or government monitoring programs, or data collected in the field for the purpose of the study. Papers about infrastructure itself or informatics developments, if not tied directly to a research use, are also not…	1237
ONLY non-relevant occurrence data used		Study does not use relevant occurrence data for the scope of this review. If this type of occurrence data is used IN ADDITION to relevant data, then use the corresponding Link-tag below. If this data is compiled and made available in an online accessible species occurrence data, then it is relevant as a Data Paper.
4	Occ-Survey	Study uses standardized field survey data, usually part of an ecological study that is not made available in an online database. Survey data may include systematic surveys over large areas, government monitoring programs, and field data collected for the purpose of the study in question.	209
5	Occ-Lit	Study uses occurrence records that come from literature searches and are not made available in a public online database.	102
6	Occ-Checklist/Catalogue	Study uses a species list or catalogue for specific taxonomic groups, which does not include specific distribution information.	34
7	Occ-Atlas	Study uses data published as a regional atlas for a particular taxonomic group, which employs standardized methods collected systematically over a regional grid.	16
8	Occ-Private	Study uses data that is not freely accessible online. This may include unpublished data from private collectors, etc. There is also no indication that a database was compiled and published online as part of the study.	68
9	Occ-NHC/Collection	Natural history collections/specimens were consulted or used, but not via species occurrence database access.	101
Digital Accessibility
15	DBA-Indeterminable	There is no indication of whether the database used is or was at the time available online. ​​Include Occ- tags, but paper is not relevant.	90
16	DBA-Inaccessible	There is indication of an online database, either by: 1) name and explicit saying that is online, or 2) URL; BUT it cannot be found or cannot be accessed because it is incorrect or broken.​ These papers are relevant.	79
17	DBA-Incomplete	Authors do not provide a full citation for the database used in the paper, but the database can be found online. These papers are relevant.	85
***The remaining tags are used only for relevant papers***
Type of Paper
10	PaperType-InfrastructureDevelopment	Paper describes any new data resource, infrastructure resource or both. Possible examples include: data paper that has mobilized a new dataset, paper about a new database available online.	109
11	PaperType-DataUse	Paper uses species occurrence records in basic or applied research. Examples: paper that shows use of species occurrence data for a biological question or for evaluation of data gaps or data quality.	270
12	PaperType-InfrastructureAndUse	Paper that both develops new infrastructure (e.g. tool for analyzing biodiversity data) and uses it to address a research question.	106
Database used
13	DB-	Name of database, tag as many as used in study
14	DBURL-	URL of database
Scale of database used
	DBS-Global	Database includes data collected globally at institutions around the world (e.g. GBIF)	202
	DBS-Regional	Database includes data collected regionally	203
	DBS-Institution	Database for specific collection/institution	92
	DBS-Taxa	Database focused on a specific taxonomic group	89
Data type used		specimen versus observation records
	DataType-Obs	Observation records only	23
	DataType-Specimen	Specimen records only	195
	DataType-ObsAndSpecimen	Both specimen and observation records are used in the study. Also use this tag if the occurrence data type is not indicated, e.g. the authors indicate use of an online database (not exclusively from one or more museums) without specifying whether work focused on observations or specimens.	264
Geographic Scale
	Scale-Global		67
	Scale-Regional		328
	Scale-Local		18
Country, region or locality of study
	Region-Specific region	Name of specific region or country studied
	Local-Specific site	Name of specific locality studied
General taxa included in paper (include all that apply)
	Taxa-Plants		232
	Taxa-Vertebrates		124
	Taxa-Invertebrates		125
	Taxa-Fungi		16
	Taxa-Paleo	Paleo records will also include a tag for other groups (e.g. paleo vertebrates)	14
	Taxa-All	Paper uses GBIF or other occurrence data across all taxa	40
Specific taxa studied		Lowest taxonomic level addressed; list all as they are described in the paper. The taxonomic resolution provided will vary. If the study addresses a family/genus/species of a common group like butterflies, amphibians, dragonflies, etc. Include tags for the particular family/genus/species AND “Butterflies”, etc.
	TaxaSp-	specific taxa
Number of taxa addressed in study
	TaxaNum-	Exact number of species, if provided
	TaxaNum-Unknown	Study does not indicate the number of species studied
Scale of taxa addressed in study
	TaxaScale-Singles	1-9 species	113
	TaxaScale-Tens	10-99 species	106
	TaxaScale-Hundreds	100-999 species	82
	TaxaScale-Thousands	1,000-9,999 species	68
	TaxaScale-TenThousands	10,000-99,000 species	22
	TaxaScale-HundredThousands	100,000-999,000 species	4
	TaxaScale-Unknown	Study does not indicate the number of species studied	79
Research uses of data in paper
	Use-Agriculture	Study related to agriculture, associated pests, history of domestication of plants	11
	Use-Analytical Method	New analytical method developed to deal with species occurrence records	28
	Use-Barcoding	Production of a barcoding dataset from natural history or field-collected specimens where genetic and occurrence data is made available in an online database (BOLDSystems)	26
	Use-Biogeography	Biogeographic study, such as dispersal/vicariance	45
	Use-Citizen Science	A project that develops/uses citizen science tools/data for a particular biological application	12
	Use-Climate	Climate change effects on species occurrence/distribution	46
	Use-Conservation	Conservation planning, threat assessment, endangered species	68
	Use-Data Gap	Data gap analysis or inventory completeness study	55
	Use-Data Paper	Addition of new data to a species occurrence database, summary of a dataset available online, production of a GBIF/Pensoft data paper or archive dataset	117
	Use-Data Quality	Assessment of bias or data quality in one or more database(s)	68
	Use-Disease Ecology	Study on disease ecology	7
	Use-Diversity/Population	Study involving species communities, richness, diversity and/or populations	122
	Use-Education	Sudy involving education and public outreach	9
	Use-Endemism	Study involving endemic species	26
	Use-Environmental Impact	Environmental impact study, such as change over time in relation to habitat/land use changes, or biological survey to assess potential impacts of development	21
	Use-Evolution	Study of species evolution and/or diversification	18
	Use-Extinction	Study of species extinction	7
	Use-Interactions	Study of interactions between/among two or more species	10
	Use-Invasive Species	Study documents spread of invasive species, relationship between invasive species and environmental/community parameters, traits of invasive species, collection biases against invasive species	61
	Use-Life History	Life history and/or phenology study	15
	Use-Movement	Study of migration or movement biology	4
	Use-Natural Resources	Analyses related to natural resources use and environmental management or restoration	27
	Use-New Database	Describes a new database, methods to develop a database	60
	Use-Niche	Characterize niche of species, which is separate from distribution modeling	27
	Use-Paleontological	Timing of diversification, chronology	3
	Use-Public Health	Study using species occurrence data to explore questions related to public health	10
	Use-Soc	Study involving society and politics, historical significance of particular collections, or collectors	20
	Use-Species Distribution	Species distribution analyzed or visualized in the study, includes species distribution models, range maps, plot of points for approximating range	175
	Use-Species Occurrence	Study of interaction between species occurrence and environmental or seasonal conditions, separate from distribution modeling	33
	Use-Taxonomy	Taxonomic study, species delineation, data used to create a species checklist or catalogue for a region	95
	Use-Other	Behavior, establish reference conditions, ethnobotany, pathogen infection, reference, variation	6
Data Linkages		Other data types linked to species occurrence records
	Link-Accessibility	Parameters likely to influence variation in sample selection, such as: distance to roads, distance to NHC or herbaria, population centers, terrain ruggedness	11
	Link-Catalogues	Species catalogues, atlas, floras	99
	Link-Climate	Modeled climate data (e.g. worldclim) or point/in-situ data	149
	Link-Collection	Information about individual collections, collector metadata, physical specimens (morphology/genetics/etc.); May also include study that compiles records from museum collections not previously available online	134
	Link-Conservation	Habitat conservation activities, protected land, conservation or threat status, rarity of species	85
	Link-Ecoregion	Ecoregion, biome, other biogeographic unit	57
	Link-Expert	Expert knowledge/opinion, indigenous knowledge	49
	Link-Genetic	Molecular, DNA, genetic data	61
	Link-Geo	Topographic data, elevation, slope, aspect, geographic barriers to dispersal, area of habitat, ocean bathymetry	106
	Link-Geochem/Chem	Geochemical data, or water chemistry data/salinity	7
	Link-Habitat	Habitat, vegetation-VCF/NDVI, land cover, ice free environments	118
	Link-Hydrography	Hydrography data, or marine-related hydrodynamic variables	29
	Link-Image	Photographs of specimen, CT Scans of specimens	65
	Link-Impact	Measure or index of human impact on the landscape	15
	Link-Interaction	Species interactions, for example: host/parasite, plant/pollinator, agents of dispersal	30
	Link-Lit	Data from Literature, field notebooks	189
	Link-PaleoClimate	Paleo climate data (e.g. LGM, Holocene)	13
	Link-Phylo	Phylogenic data	45
	Link-Pop	Population/abundance data for study organisms	16
	Link-Private	Data previously collected and held in private databases	41
	Link-Range	Range extent/borders, distance from center of niche/range	52
	Link-RemoteSensing	Satellite imagery or processed versions used directly - may overlap with climate/veg/landcover	13
	Link-Resurvey	Resurvey data collected at the same sites over different time periods	3
	Link-Soc	Socioecomonic data, such as: census, GDP, research funding, education, political boundaries, political stability, scientific capacity, potential species introduction points, trade/tourist/scientist activity as invasive species introduction pathways, fishing bycatch data, database usage statistics	41
	Link-Soil	Soil data	30
	Link-Surveys	Systematic surveys, data from government monitoring programs, data collected in the field for the study	143
	Link-Traits	Typology data, morphology, phenology, invasiveness, life history traits, vocalizations/acoustic	111
Data Quality Issues and Methods		Data quality addressed in work. Note that this should include only aspects of data quality that are actually addressed. If aspects of data quality are mentioned but not addressed, then use the Limit tag to reflect limitations in the data discussed by the author(s).
	Quality-Detection	Detection probability for individual taxa estimated	4
	Quality-Effort	Study includes some parameter to account for variation in sampling effort	50
	Quality-Environmental Bias	Study addresses environmental bias in data	6
	Quality-Exclusion	Study restricted to species or regions with sufficient data quantities, exclude certain time periods to ensure data is appropriate for environmental layers used	57
	Quality-Identification	Study verified individual specimen identifications, corrected misidentifications, determined identification error rate	94
	Quality-Outliers	Identification of outlier data, which is then either excluded or used to identify and correct errors	17
	Quality-Precision	Use of spatial precision of georeferenced records or georeferencing error to determine suitability of data	30
	Quality-Spatial	Checked and corrected spatial data/georeferences, determine spatial error rate	121
	Quality-Spatial Bias	Study addresses sample selection bias using a spatially explicit method	59
	Quality-Taxonomic	Study checked for currently valid taxonomic names using accepted nomenclature for group	193
	Quality-Taxonomic Bias	Study addresses the issue of collector affinity to sample certain taxa over others.	9
	Quality-Temporal	Check for date errors	18
	Quality-Temporal Bias	Study addresses temporal bias in data	11
Method(s) to address Data Quality
	QualMethod-	List any specific method(s) used
