# Supplementary material for: Research applications of primary biodiversity databases in the digital age
Source: PLoS One. 2019 Sep 11;14(9):e0215794. doi: 10.1371/journal.pone.0215794 (PMC6738577; doi:10.1371/journal.pone.0215794)
Supplement: S2 Table — (XLSX) [file pone.0215794.s002.xlsx]

## Sheet: Databases.csv
Supplemental Table 2. Online biodiversity databases cited in published research and information on database scale, accessibility, and subject focus of the database (region, institution, and/or taxa included).
Database Name	URL	Scale of database	Number of Papers Citing	Overall Accessibility, as of January 2019	Region/Institution	Taxa
GBIF	http://www.gbif.org	Global	155	Accessible
BOLDSystems	http://www.barcodinglife.org; http://www.boldsystems.org/	Global, Genetic	27	Accessible		Genetic
SpeciesLink	http://splink.cria.org.br	Regional	21	Accessible	São Paulo State, Brazil
OBIS	http://www.iobis.org	Global, Environment	20	Accessible	Marine
Australia's Virtual Herbarium/Australasian Virtual Herbarium	http://avh.chah.org.au/	National	19	Accessible	Australia, New Zealand	Plants
Tropicos	http://www.tropicos.org/	Institution, Taxa	16	Accessible	Missouri Botanical Garden	Plants
FishBase	http://www.fishbase.org	Taxa	14	Accessible		Finfishes
Fishes of Texas	http://www.fishesoftexas.org	Regional, Taxa	13	Accessible	Texas, USA	Fish
CONABIO	http://www.conabio.gob.mx/	National	11	Accessible	Mexico
VertNet	http://www.vertnet.org/	Taxa	11	Accessible		Vertebrates
Atlas of Living Australia (ALA)	http://www.ala.org.au/	National	10	Accessible	Australia
Chinese Virtual Herbarium (CVH)	http://www.cvh.ac.cn	National, Taxa	9	Accessible	China	Plants
Smithsonian National Museum of Natural History	http://collections.nmnh.si.edu	Institution	9	Accessible	Smithonian Institution
New York Botanical Garden Virtual Herbarium	http://sweetgum.nybg.org/science/vh/	Institution, Taxa	8	Accessible	New York Botanic Gardens	Plants
eBird	http://ebird.org/	Taxa	7	Accessible	Global	Birds
Royal Botanic Gardens Kew	https://www.kew.org/science/data-and-resources/collections-data	Institution, Taxa	7	Accessible	Royal Botanic Gardens Kew	Plants
Australian Museum (AM)	http://collections.australianmuseum.net.au/amweb/pages/am/Query.php	Institution	6	Accessible	Australian Museum
National Herbarium of the Netherlands (NHN)	http://herbarium.naturalis.nl/nhn/search/search1	National, Taxa	6	Accessible	Netherlands	Plants
Arctos	http://arctos.database.museum/	Global	5	Accessible	Global
ArtPortalen	https://artportalen.se/	National	5	Accessible	Sweden
Fishnet2	http://www.fishnet2.net/	Taxa	5	Accessible		Fish
USDA PLANTS Database	http://plants.usda.gov	National, Taxa	5	Accessible	USA	Plants
Virtual Herbaria JACQ	http://herbarium.univie.ac.at/database/search.php	Institution	5	Accessible	Herbarium WU, University of Vienna	Plants
Western Australia Herbarium, Florabase	https://florabase.dpaw.wa.gov.au/	Regional, Taxa	5	Accessible	Western Australia	Plants
World Register of Marine Species (WoRMS)	http://www.marinespecies.org/	Environment	5	Accessible	Marine
HerpNet	http://herpnet.org	Taxa	5	Accessible - now in VertNet		Amphibians and Reptiles
West African Vegetation Database	http://www.westafricanvegetation.org/	Regional, Taxa	4	Accesible	West Africa	Plants
Australian Antarctic Data Centre	http://data.aad.gov.au/aadc/biodiversity/	Regional	4	Accessible	Antarctic
Madrean Archipelago Biodiversity Assessment database	http://www.madrean.org	Regional	4	Accessible	Madrean Archipelago
National Herbarium Pretoria Computerised Information System (PRECIS), South African National Biodiversity Institute (SANBI)	http://newposa.sanbi.org/sanbi/Explore	National, Taxa	4	Accessible	South Africa	Plants
OBIS Antarctic Node	http://www.biodiversity.aq/	Regional, Environment	4	Accessible	Marine
SEINET	http://swbiodiversity.org/seinet/index.php	Regional, Taxa	4	Accessible	Arizona and New Mexico	Plants
Western Australian Museum (WAM)	http://data.museum.wa.gov.au/dataset/aquatic-zoology	Institution, Taxa	4	Accessible	Western Australian Museum	Aquatic animals
MANIS	http://manisnet.org/	Taxa	4	Accessible - now in VertNet		Mammals
ORNIS/ORNIS 2	http://www.ornisnet.org/	Taxa	4	Accessible - now VertNet		Birds
Museum and Art Gallery of the Northern Territory (MAGNT)		Institution	4	Not Accessible	Museum and Art Gallery of the Northern Territory
Botanical Information and Ecology Network (BIEN)	http://bien.nceas.ucsb.edu/bien/	Global, Taxa	3	Accessible	Global	Plants
DiscoverLife	http://www.discoverlife.org/	Global	3	Accessible
EPPO Plant Quarantine Data Retrieval System	http://www.eppo.org/DATABASES/pqr/pqr.htm	Institution, Taxa	3	Accessible	European and Mediterranean Plant Protection Organization (EPPO)	Pests
European Alien Species Information Network (EASIN)	http://alien.jrc.ec.europa.eu/SpeciesMapper	Regional, Taxa	3	Accessible	Europe	Invasive Species
Flora Integrada da Regio Centroeste	http://www.florescer.unb.br	Regional, Taxa	3	Accessible	Central-West Region, Brazil	Plants
Illinois Natural History Survey- Insect Collection	https://wwv.inhs.illinois.edu/collections/insect	Institution, Taxa	3	Accessible	Illinois Natural History Survey	Insects
Lifemapper	http://www.lifemapper.org	Global	3	Accessible
Museum National D'Histoire Naturelle	https://science.mnhn.fr/institution/mnhn/search	Institution	3	Accessible	Museum National D'Histoire Naturelle
Museum of Comparative Zoology at Harvard	https://mczbase.mcz.harvard.edu/SpecimenSearch.cfm/	Institution	3	Accessible	Harvard University
National Biodiversity Data Center	https://records.biodiversityireland.ie/	National	3	Accessible	Ireland
New and Old Worlds Database of Fossil Mammals	http://www.helsinki.fi/science/now	Regional, Paleo, Taxa	3	Accessible	New and Old Worlds	Paleontological, Mammals
USGS Nonindigenous Aquatic Species	https://nas.er.usgs.gov/queries/	National, Taxa	3	Accessible	USA	Invasive Aquatic Species
Aarhus University Herbarium Database (AAU)	http://bios.au.dk/forskning/faciliteter/herbarium; http://www.aubot.dk/search_form.php	Institution	3	Not Accessible	Aarhus University Herbarium	Plants
Disease Vectors Database	http://www.diseasevectors.org	Taxa	3	Not Accessible		Disease vectors
AlgaeBase	http://www.algaebase.org/	Taxa	2	Accessible		Algae
antmaps.org	antmaps.org	Taxa	2	Accessible	Global	Ants
AntWeb	www.antweb.org	Taxa	2	Accessible	Global	Ants
Artsobservasjoner	http://www.artsobservasjoner.no	National	2	Accessible	Norway
Arts Database	http://www.artsdatabanken.no/	National, Taxa	2	Accessible	Norway
Australian National Herbarium/Australian National Botanic Gardens	https://www.anbg.gov.au/cgi-bin/anhsir	Institution, Taxa	2	Accessible	Australian National Herbarium/Australian National Botanic Gardens	Plants
aVerAves	http://www.averaves.org/	Taxa	2	Accessible		Birds
Avibase	https://avibase.bsc-eoc.org/avibase.jsp?lang=EN	Taxa	2	Accessible	Global	Birds
BioNet Atlas of NSW Wildlife	http://www.bionet.nsw.gov.au/	Regional	2	Accessible	New South Wales, Australia
Bugguide	http://www.bugguide.net	Regional, Taxa	2	Accessible	United States and Canada	Insects
CABI Invasive Species Compendium	http://www.cabi.org/isc/	Global, Taxa	2	Accessible	Global	Invasive Species
Consortium of North American Lichen Herbaria	http://lichenportal.org/portal/	Regional, Taxa	2	Accessible	North America	Lichen
Fairchild Tropical Botanic Garden Virtual Herbarium	http://www.virtualherbarium.org/	Institution, Taxa	2	Accessible	Fairchild Tropical Botanic Garden	Plants
Fauna Europea	https://fauna-eu.org/	Regional	2	Accessible	Europe
FAUNMAP	http://www.ucmp.berkeley.edu/faunmap/index.html	Regional, Taxa	2	Accessible	North America	Quaternary Mammals
Field Museum of Natural History, Zoology	https://collections-zoology.fieldmuseum.org/	Institution, Taxa	2	Accessible	Field Museum of Natural History	Reptiles, Amphibians
FloraGrief	https://floragreif.uni-greifswald.de/floragreif/	National, Taxa	2	Accessible	Mongolia	Flowering Plants
Global Index of Vegetation-Plot Databases (GIVD)	http://www.givd.info/	Global, Taxa	2	Accessible		Plants
Global Invasive Species Database (GISD)	http://www.iucngisd.org/gisd/	Global, Taxa	2	Accessible		Invasive Speciees
Harold W. Manter Laboratory of Parasitology Database	http://tenora.unl.edu/hwml/	Institution, Taxa	2	Accessible	Harold W. Manter Laboratory of Parasitology	Hosts, Parasites
Harvard University Herbarium	http://kiki.huh.harvard.edu/databases/specimen_index.html	Institution, Taxa	2	Accessible	Harvard University Herbarium	Plants
iDigBio	https://www.idigbio.org/	Global	2	Accessible	Global
INCT Virtual Herbarium of Plants and Fungi	http://inct.splink.org.br/	Institution, Taxa	2	Accessible	INCT Virtual Herbarium of Plants and Fungi	Plants and Fungi
Inventaire National du Patrimoine Naturel	https://inpn.mnhn.fr/accueil/index/	National	2	Accessible	France
Italian National Biodiversity Network	http://193.206.192.106/portalino/home_en/dati.php	National	2	Accessible	Italy
LAJI.FI (Formerly Hatika)	https://laji.fi/	National	2	Accessible	Finland
Mangrove Reference Database and Herbarium	http://www.vliz.be/vmdcdata/mangroves/	Institution, Taxa	2	Accessible	Flanders Marine Institute	Mangroves
Marine Biodiversity Database of India	http://biosearch.in/	National, Environment	2	Accessible	India, Marine
MCZBASE Museum of Comparative Zoology Harvard University	mczbase.mcz.harvard.edu	Institution	2	Accessible	Museum of Comparative Zoology, Harvard University
Millipedes of Australia	http://www.polydesmida.info/millipedesofaustralia/	National, Taxa	2	Accessible	Australia	Millipedes
Namibia Biodiversity Database	http://www.biodiversity.org.na/	National	2	Accessible	Namibia
National Biodiversity Network (UK)	https://nbn.org.uk/	National	2	Accessible	UK
Natural History Museum London	http://data.nhm.ac.uk	Institution	2	Accessible	Natural History Museum London	Parasites and Hosts
Neptune database	http://www.nsb-mfn-berlin.de/	Global, Environment, Taxa	2	Accessible	Marine	Plankton
New Zealand Virtual Herbarium	http://www.nzherbaria.org.nz/virtherb.asp	National, Taxa	2	Accessible	New Zealand	Plants
NOBANIS European Network on Invasive Alien Species	https://www.nobanis.org/search-alien-species/	Regional, Taxa	2	Accessible	Europe	Invasive Species
NPSpecies	https://irma.nps.gov/NPSpecies/	National	2	Accessible	USA
Online Zoological Collections of Australian Museums	http://ozcam.org.au/	National	2	Accessible	Australia
Paleobiology Database	https://paleobiodb.org/	Paleo	2	Accessible
PaleoDB	http://fossilworks.org/?page=paleodb	Paleo	2	Accessible
Paleontology Portal	http://paleoportal.org/	Paleo	2	Accessible
Queensland Herbarium Database (Herbrecs)	https://data.qld.gov.au/dataset/queensland-herbarium-specimen-data-herbrecs	Institution, Taxa	2	Accessible	Queensland Herbarium	Plants
Regional Euro-Asian Biological Invasion Center (REABIC)	http://www.reabic.net/	Regional, Taxa	2	Accessible	Europe, Asia	Invasive Species
Singapore Botanic Gardens Herbarium (SING)	https://herbaria.plants.ox.ac.uk/bol/sing	Institution, Taxa	2	Accessible	Singapore Botanic Gardens Herbarium	Plants
Swedish Museum of Natural History Herbarium	http://herbarium.nrm.se/	Institution, Taxa	2	Accessible	Swedish Museum of Natural History Herbarium	Plants
Threatened Island Biodiversity Database	http://tib.islandconservation.org/	Environment	2	Accessible	Islands
United States Forest Inventory and Analysis (FIA)	http://fia.fs.fed.us/	National, Taxa	2	Accessible	USDA Forest Service	Trees
University of Florida Herbarium	https://www.floridamuseum.ufl.edu/herbarium/cat/catsearch.htm	Institution, Taxa	2	Accessible	University of Florida Herbarium	Plants
Virtual Guide to the Flora of Mongolia (FloraGreif)	https://floragreif.uni-greifswald.de/floragreif/	National, Taxa	2	Accessible	Mongolia	Plants
Werner Rauh Heritage Project	http://scriptorium.cos.uni-heidelberg.de/	Institution	2	Accessible	Werner Rauh Collection	Plants
World Turtle Database	http://emys.geo.orst.edu	Global, Taxa	2	Accessible		Turtles
MosquitoMap		Global, Taxa	2	Accessible - data now in vectormap		Mosquitos and other vectors
Duke Bryophyte Herbarium Database	http://plantdb.biology.duke.edu:8080/BryoVoucher/advanced.jsp	Institution, Taxa	2	Accessible - now data available through Consortium of Bryophyte Herbaria portal	Duke University, Bryophyte Herbarium	Bryophytes
Museum of Vertebrate Zoology	http://www.mip.berkeley.edu/mvz/index.html	Institution, Taxa	2	Accessible- Now in Arctos	University of California Berkeley	Vertebrates
BIOTA-Canarias/Canary Islands government biodiversity database/ Banco de Datos Biodiversidad de Canarias	http://www.biodiversidadcanarias.es	Regional	2	Acessible	Canary Islands
British Antarctic Survey Herbarium Database, Antarctic Plant Database	www.antarctica.ac.uk/Resources/BSD/PlantDatabase/index.html	Institution, Regional, Taxa	2	Not Accessible	British Antarctic Survey, Antarctic	Plants
InterAmerican Biodiversity Information Network (IABIN)	http://www.oas.org/en/sedi/dsd/iabin/	Regional	2	Not Accessible	Americas
INVADERS Database	http://invader.dbs.umt.edu/	Regional, Taxa	2	Not Accessible	Northwestern USA	Invasive Plants
Mapping Malaria Risk in Africa (MARA)	http://www.mara.org.za	Taxa	2	Not Accessible		Malaria vectors
Neotropical Biodiversity Database (NEODAT)	http://www.neodat.org/data/search1no.htm	New World, Fish	2	Not Accessible		Fish
CHRONOS	http://chronos.org		2	Not Accessible- migrated to other services
BISINDIA	http://www.bisindia.org/	Regional	2	Not Accessible- website cited leads to a business news website	India
American Museum of Natural History, Vertebrate Zoology Collection Database	http://sci-web-001.amnh.org/db/emuwebamnh/index.php	Institution	2	Accessible	American Museum of Natural History	Vertebrates
Academy of Natural Sciences of Drexel University	https://www.ansp.org/research/systematics-evolution/resources/databases/	Institution	1	Accessible	Drexel University
African Plant Database	http://www.ville-ge.ch/musinfo/bd/cjb/africa/recherche.php?langue=an	Regional, Taxa	1	Accessible	Africa	Plants
Alberta Conservation Information Management System	https://www.albertaparks.ca/albertaparksca/management-land-use/alberta-conservation-information-management-system-acims/	Regional	1	Accessible	Alberta, Canada
AmphibiaWeb	http://www.amphibiaweb.org/	Taxa	1	Accessible	Global	Amphibians
ANSP Diatom Herbarium database	http://clade.ansp.org/diatoms/interim/search.php	Institution, Taxa	1	Accessible	The Academy of Natural Sciences Philadelphia Diatom Herbarium	Diatoms
Ant Distribution Database	www.landcareresearch.co.nz/research/biocons/invertebrates/ants/distribution	Taxa	1	Accessible	New Zealand	Ants
ANTHOS	http://www.anthos.es	National, Taxa	1	Accessible	Spain	Plants
Arctic Ocean Diversity (ArcOD)	http://www.arcodiv.org	Regional	1	Accessible	Arctic Ocean
Australian National Insect Collection	http://anic.ento.csiro.au/database/	Institution, Taxa	1	Accessible	Australian National Insect Collection, CSIRO	Insects
Azorean Biodiversity Portal	http://azoresbioportal.uac.pt/	Regional	1	Accessible	Azores, Portugal
Bamfield Marine Sciences Centre Biodiversity Database	http://biodiv.bamfieldmsc.com/	Regional	1	Accessible	Barkley Sound, Canada
BeeWatch	http://homepages.abdn.ac.uk/wpn003/beewatch/index.php?r=user/auth	Taxa	1	Accessible		Bees
BERGWALD/Vegetweb	https://www.vegetweb.de/#!suche	Regional, Taxa	1	Accessible	Bavarian Alps, Germany	Vascular Plants
Invasive Species in Belgium	http://ias.biodiversity.be/ias/	National, Taxa	1	Accessible	Belgium	Invasive Species
Biodiversity Databank of Catalonia	http://biodiver.bio.ub.es/biocat/	Regional	1	Accessible	Catalonia
Biological Collection Access Service (BioCASE)	http://search.biocase.org/europe/	Regional	1	Accessible	Europe
BirdLife	http://datazone.birdlife.org/home	Taxa	1	Accessible	Global	Birds
Bulgarian Odonata Database	http://www.odonata.org	Regional, Taxa	1	Accessible	Bulgaria	Odonata
Cameroon National Herbarium	https://plants.jstor.org/partner/YA/	Institution, Taxa	1	Accessible	Camaroon National Herbarium	Plants
Canadian Museum of Nature	http://collections.nature.ca/en/Search/	Institution	1	Accessible	Canadian Museum of Nature
CephBase	http://cephbase.eol.org	Taxa	1	Accessible		Cephalopod
Charles Darwin Foundation Collections Database	http://www.darwinfoundation.org/datazone/collections/	Institution	1	Accessible	Charles Darwin Foundation, Galapagos Islands
Harold W. Manter Laboratory of Parasitology	http://tenora.unl.edu/hwml/HWMLSearch.asp	Institution	1	Accessible	University of Nebraska State Museum	Parasites and Hosts
Copenhagen databases of African vertebrates	http://www.daim.snm.ku.dk/african-vertebrates-search	Regional, Taxa	1	Accessible	Sub-Saharan Africa
Crop Wild Relatives	https://www.cwrdiversity.org/distribution-map/	Taxa	1	Accessible		Plants - Crop wild relatives
DNA Bank Network/Global Genome Biodiversity Network	http://data.ggbn.org/ggbn_portal/	Global, Genetic	1	Accessible	Global	Genetic
Dutch Caribbean Biodiversity Database (DCBD)	http://www.dcbd.nl/	Regional	1	Accessible	Dutch Caribbean
Early Detection and Distribution Mapping System (EDDMapS)	https://www.eddmaps.org/	Regional, Taxa	1	Accessible	United States	Invasive Species
East and Southeast Asia Biodiversity Information Initiative	http://www.esabii.biodic.go.jp/database/index.html	Regional	1	Accessible	East and Southeast Asia
EDIT Campanula Data Portal	http://campanula.e-taxonomy.net/	Taxa	1	Accessible		Campanula
Environmental Information Service/Namibian Nature Foundation	www.the-eis.com	Institution	1	Accessible	Namibian Nature Foundation
Estonian eBiodiversity	https://elurikkus.ut.ee/index.php?lang=eng	National	1	Accessible	Estonia
Euro Med PlantBase	http://www.emplantbase.org	Regional, Taxa	1	Accessible	Europe and Mediterranean	Vascular Plants
European Nature Information Service (EUNIS)	http://eunis.eea.europa.eu/	Regional	1	Accessible	Europe
European Vegetation Archive (EVA)	http://euroveg.org/eva-database	Regional, Taxa	1	Accessible	Europe	Plants
EUROPEANA	https://www.europeana.eu/portal/en/collections/natural-history	Institution	1	Accessible	Europeana
Finnish Biodiversity Information Facility	https://laji.fi/en/observation/list?collectionId=HR.129	National	1	Accessible	Finland
Fishes of Mainland Southeast Asia	http://ffish.asia/INLE2016	Regional, Taxa	1	Accessible	Southeast Asia	Fish
FishPix	http://fishpix.kahaku.go.jp/fishimage-e/	Institution, Taxa	1	Accessible	Kanagawa Prefectural Museum of Natural History, Odawara, and the National Museum of Nature and Science	Fish
Flickr	https://www.flickr.com/	Global	1	Accessible	Global
Flora Croatica Database	http://hirc.botanic.hr/fcd/	Regional, Taxa	1	Accessible	Croatia	Plants
Flora of Zimbabwe	http://www.zimbabweflora.co.zw/	National, Taxa	1	Accessible	Zimbabwe	Flowering Plants and Ferns
floraweb	http://www.floraweb.de	National, Taxa	1	Accessible	Germany	Plants
Florida Museum of Natural HIstory	https://www.floridamuseum.ufl.edu/collections/databases/	Institution	1	Accessible	Florida Museum of Natural HIstory
Florida State University Robert K. Godfrey Herbarium	http://herbarium.bio.fsu.edu/search-specimens.php	Institution	1	Accessible	Florida State University Robert K. Godfrey Herbarium
Forestplots	Forestplots.net	Taxa	1	Accessible		Trees
FReD: The Floral Reflectance Database	http://www.reflectance.co.uk	Taxa	1	Accessible		Flowering Plants
Fungal Records Database of Britain and Ireland	http://www.fieldmycology.net/frdbi/frdbi.asp+E117	Regional, Taxa	1	Accessible	Britain and Ireland	Fungi
Geneva Herbaria Catalogue	http://www.ville-ge.ch/musinfo/bd/cjb/chg/index.php?lang=en	Institution, Taxa	1	Accessible	Geneva Herbaria	Plants
Georgia Gwinett College, The DNA Barcoding Project	http://wiki.ggcedu/wiki/The_DNA_Barcoding_Project	Institution, Genetic	1	Accessible	Georgia Gwinett College
Global Cicada Sound Collection	http://bio.acousti.ca/project/620	Taxa	1	Accessible		Cicada
Global Genome Biodiversity Network	http://www.ggbn.org/ggbn_portal/	Global, Genetic	1	Accessible
Grasshoppers and Climate Change database	http://ghopclimate.colorado.edu/search_collection.php	Institution, Regional, Taxa	1	Accessible	University of Colorada Boulder, Colorado	Grasshoppers
Herbaria@Home	http://herbariaunited.org/specimensearch/	Regional, Taxa	1	Accessible	Britain and Ireland	Plants
Herbarium Bogoriense and Museum Zoologi Bogor	http://ibis.biologi.lipi.go.id/	Institution, Taxa	1	Accessible	Herbarium Bogoriense and Museum Zoologi Bogor	Plants
Herbarium of the French Institute of Pondicherry	http://ifp.plantnet-project.org/search	Institution, Taxa	1	Accessible	Herbarium of the French Institute of Pondicherry	Plants
Herbarium of the Institute of Botany, Chinese Academy of Sciences	http://pe.ibcas.ac.cn/	Institution, Taxa	1	Accessible	Herbarium of the Institute of Botany, Chinese Academy of Sciences	Plants
Herbarium of the Natural History Museum in Vienna	https://herbarium.univie.ac.at/database/	Institution, Taxa	1	Accessible	Herbarium of the Natural History Museum in Vienna	Plants
Herbarium of the Yucatan Scientific Research Centre, Mexico		Institution, Taxa	1	Accessible	Herbarium of the Yucatan Scientific Research Centre, Mexico	Plants
Herbarium Senckenbergianum	http://sesam.senckenberg.de/page/index.htm	Institution, Taxa	1	Accessible	Herbarium Senckenbergianum	Plants
HERMES cold-water coral database	https://doi.pangaea.de/10.1594/PANGAEA.728313	Taxa	1	Accessible		Cold water coral
Iberian and Macaronesian Vegetation Information System (SIVIM)	http://www.sivim.info/	Regional, Taxa	1	Accessible	Iberian Peninsula, Macaronesia	Plants
Illinois Natural History Survey- Fish Collection	https://wwv.inhs.illinois.edu/collections/fish	Institution, Taxa	1	Accessible	Illinois Natural History Survey	Fish
iNaturalist	http://www.inaturalist.org	Global	1	Accessible
Interior Collection Management System (ICMS)	https://museum.nps.gov/ParkASearch.aspx	Institution, National	1	Accessible	US Department of the Interior, USA
International Council for Exploration of the Sea (ICES) EcoSystemData database	http://ecosystemdata.ices.dk	Environment	1	Accessible	Marine
Invasive Species Thematic Network (I3N)	http://www.institutohorus.org.br/iabin/i3n/	Taxa	1	Accessible		Invasive Species
iRecord	http://www.brc.ac.uk/irecord	National	1	Accessible	UK
Island Biodiversity and Invasive Species Database (IBIS)	http://ibis.fos.auckland.ac.nz/	Environment, Taxa	1	Accessible	Islands	Native and Invasive Species
iSpot	http://www.ispotnature.org/	Global	1	Accessible
Jardim Botanico do Rio de Janeiro	http://jabot.jbrj.gov.br/v2/consulta.php	Institution, Taxa	1	Accessible	Jardim Botanico do Rio de Janeiro	Plants
Jepson Herbarium, University of California	https://webapps.cspace.berkeley.edu/ucjeps/publicsearch/publicsearch/	Institution, Taxa	1	Accessible	Jepson Herbarium	Plants
Laboratorio de Invasiones Biologicas	http://www.lib.udec.cl/base-de-datos/	National, Taxa	1	Accessible	Chile	Invasive Species
LiBiOss	http://www.cartografiarl.regione.liguria.it/SiraWebGis/IndiceCanali.asp?cod_repertorio=03&modalita=LIGHT&ambiente=I&utente=&ruolo=	Regional	1	Accessible	Liguria, Italy
Lundell Plant Diversity Portal	https://prc-symbiota.tacc.utexas.edu/	Regional, Taxa	1	Accessible	Texas, Mexico, Mesoamerica, and beyond	Plants
Malaria Atlas Project	http://www.map.ox.ac.uk	Taxa	1	Accessible		Mosquito malaria vectors
MIOMAP	www.ucmp.berkeley.edu/miomap/	Regional, Taxa	1	Accessible	Western United States	Miocene Mammals
MUSSELp Database	http://www.mussel-project.net/	Taxa	1	Accessible		Mussels
MYSystem Global Turtle Database	http://emys.geo.orst.edu	Taxa	1	Accessible		Turtles
Natural History Museum London Host Parasite database	http://www.nhm.ac.uk/research-curation/scientific-resources/taxonomy-systematics/host-parasites/	Institution, Taxa	1	Accessible	Natural History Museum London	Parasites
Natural History Museum Rijeka Collections Online Project	http://www.prirodoslovni.com/inventarna/en	Institution	1	Accessible	Natural History Museum Rijeka
NatureServe	http://www.natureserve.org/conservation-tools/data-maps-tools	Regional	1	Accessible	USA and Canada
Naturhistorisches Museum Wien	https://herbarium.univie.ac.at/database/search.php	Institution, Taxa	1	Accessible	Naturhistorisches Museum Wien	Plants
NEOMAP	http://www.ucmp.berkeley.edu/neomap/	National, Taxa	1	Accessible	USA	Vertebrata
Neotoma	https://www.neotomadb.org/	Paleo	1	Accessible		Paleontological
Nevada Natural Heritage	http://heritage.nv.gov/	Regional	1	Accessible	Nevada, USA
New York Flora Atlas	http://newyork.plantatlas.usf.edu/	Regional, Taxa	1	Accessible	New York, USA	Plants
New Zealand National Forestry Herbarium (NZFRI) database	http://nzfri.scionresearch.com/	National, Taxa	1	Accessible	New Zealand	Cultivated Trees
Northern Territory Herbarium database	http://biocache.ala.org.au/occurrences/search?q=collection_uid:co25	Regional, Taxa	1	Accessible	Northwest Territories Australia
Norwegian Biodiversity Information Centre	http://www.biodiversity.no/	National	1	Accessible	Norway
OBIS Arctic Node	http://www.arcodiv.org	Regional, Environment	1	Accessible	Marine
OBIS Australia	http://www.obis.org.au	National, Environment	1	Accessible	Marine
OBIS SeaMap	http://seamap.env.duke.edu	National, Environment	1	Accessible	Marine
Odonata of India	http://www.indiaodonata.org	National, Taxa	1	Accessible	India	Odonata
OpenUp!	http://open-up.eu/en	Regional	1	Accessible	Europe
Oregon weedmapper	http://geo.maps.arcgis.com/apps/webappviewer/index.html?id=54e9b0eaacb34bc4a146a33faa9f8966	Regional, Taxa	1	Accessible	Oregon, USA	Weed Plants
Ornithology at the Academy of Natural Sciences database	http://clade.ansp.org/ornithology/index.php	Institution, Taxa	1	Accessible	Academy of Natural Sciences	Birds
Oxford University Herbarium	http://herbaria.plants.ox.ac.uk/bol/oxford/Herbaria	Institution, Taxa	1	Accessible	Oxford University Herbarium	Plants
Pontificia Universidad Catolica del Ecuador	https://plants.jstor.org/partner/QCA	Institution, Taxa	1	Accessible	Pontifica Universidad Catolica del Ecuador	Plants
Queensland Herbarium CORVEG Database	https://data.qld.gov.au/dataset/queensland-corveg-database	Institution, Taxa	1	Accessible	Queensland Herbarium	Plants
REpertorio NAturalistico TOscano, ReNaTO	http://www.regione.toscana.it/-/repertorio-naturalistico-toscano-re-na-to-	Regional	1	Accessible	Tuscany
Rio de Janeiro Botanical Garden Herbarium database (JABOT)	http://jabot.jbrj.gov.br/v2/consulta.php	Institution	1	Accessible	Rio de Janeiro Botanical Garden Herbarium	Plants
Rocky Mountain Herbarium Specimen Database	http://www.rmh.uwyo.edu/data/search.php	Institution, Taxa	1	Accessible	Rocky Mountain Herbarium Specimen Database	Plants
Royal Ontario Museum	https://collections.rom.on.ca/advancedsearch/objects	Institution	1	Accessible	Royal Ontario Museum
Sam Noble Museum Ichthyology Database	http://samnoblemuseum.ou.edu/collections-and-research/ichthyology/ichthyology-database/	Institution, Taxa	1	Accessible	Sam Noble Museum	Fish
Scottish Natural Heritage	https://www.nature.scot/	National	1	Accessible	Scotland
Sea Bird Tracking Database	http://www.seabirdtracking.org/	Taxa	1	Accessible		Sea birds
SeaLifeBase	http://www.sealifebase.org/	Environment	1	Accessible	Marine
Senckenberg Collection Management Database, SESAM	http://sesam.senckenberg.de	Institution	1	Accessible	Senckenberg Museum
Sherard Herbarium	http://herbaria.plants.ox.ac.uk/bol/sherard	Institution, Taxa	1	Accessible	Sherard Herbarium at the Oxford University Herbarium	Plants
Shirley C. Tucker Herbarium at Louisiana State University	http://data.cyberfloralouisiana.com/lsu/	Institution, Taxa	1	Accessible	Shirley C. Tucker Herbarium at Louisiana State University	Plants
Sira	http://www.cartografiarl.regione.liguria.it/SiraWebGis/IndiceCanali.asp?cod_repertorio=03&modalita=LIGHT&ambiente=I&utente=&ruolo=	Regional	1	Accessible	Liguria, Italy
Smithsonian Invertebrate Zoology Collection	https://collections.nmnh.si.edu/search/iz/	Institution, Taxa	1	Accessible	Smithonian Institution	Invertebrates
Smithsonian Institute's Center for Tropical Forest Science	https://forestgeo.si.edu/	Institution, Environment	1	Accessible	Smithonian Institution, Tropical Forest
Symbiota Collections of Arthropods (SCAN)	http://symbiota4.acis.ufl.edu/scan/portal/	Regional, Taxa	1	Accessible	North America	Arthropods
Species Maps, Norwegian Biodiversity Information Centre	http://www.biodiversity.no/	National	1	Accessible	Norway
Species Observations System database	https://artportalen.se/ViewSighting/SearchSighting	National	1	Accessible	Sweden
Species of National Environmental Significance	https://www.environment.gov.au/science/erin/databases-maps/snes	National	1	Accessible	Australia
Specimen Database of Colorado Vascular Plants	https://botanydb.colorado.edu/	Regional, Institution, Taxa	1	Accessible	University of Colorado Museum, Colorado USA	Vascular Plants
Sponge Maps	http://www.spongemaps.org/sponges	Taxa	1	Accessible		Sponges
Stover Ebinger Herbarium, Eastern Illinois University	http://thekeep.eiu.edu/herbarium/	Institution, Taxa	1	Accessible	Stover Ebinger Herbarium, Eastern Illinois University	Plants
Swaziland's Alien Plant database	http://www.sntc.org.sz/alienplants/	National, Taxa	1	Accessible	Swaziland	Invasive plants
Swedish Lifewatch	https://www.slu.se/en/subweb/swedish-lifewatch/	National	1	Accessible	Sweden
Swiss Floristic Database	https://www.infoflora.ch/en/	National, Taxa	1	Accessible	Switzerland	Plants
SwissFungi	https://swissfungi.wsl.ch/de.html	National, Taxa	1	Accessible	Switzerland	Fungi
Symbiota Collections of Arthropods (SCAN)	http://symbiota4.acis.ufl.edu/scan/portal/	Regional, Taxa	1	Accessible	North America	Arthropods
Taxapad	http://www.taxapad.com/taxapadmain.php	Taxa	1	Accessible		Parasitic wasps and taxa related to their life cycles
U.S. National Herbarium	https://collections.nmnh.si.edu/search/botany/?ti=3	Institution, Taxa	1	Accessible	U.S. National Herbarium	Plants
University of Alabama Ichthyology Collection	http://uaic.as.ua.edu/	Institution, Taxa	1	Accessible	University of Alabama	Fish
University of Belgrade Herbarium database	http://pancic.bio.bg.ac.rs/Engl/Herbar/Upit.html	Institution, Taxa	1	Accessible	University of Belgrade	Plants
University of California Museum of Paleontology	http://ucmpdb.berkeley.edu/	Institution, Paleo	1	Accessible	University of California Museum of Paleontology
University of Michigan Herbarium	https://lsa.umich.edu/herbarium/databases.html	Institution, Taxa	1	Accessible	University of Michigan Herbarium	Plants
University of North Carolina at Chapel Hill Herbarium	http://www.herbarium.unc.edu/	Institution, Taxa	1	Accessible	University of North Carolina at Chapel Hill Herbarium	Plants
University of South Carolina A. C. Moore Herbarium Collections database	http://herbarium.biol.sc.edu/database.html	Institution, Taxa	1	Accessible	A. C. Moore Herbarium	Plants
University of South Florida Herbarium/ Atlas of Florida Plants	http://florida.plantatlas.usf.edu/specimen.aspx	Institution, Taxa	1	Accessible	University of South Florida Herbarium	Plants
University of Texas at Austin Plant Resources Center	http://prc-symbiota.tacc.utexas.edu/collections/index.php/	Institution, Taxa	1	Accessible	University of Texas at Austin	Plants
USDA Fungal Databases	https://nt.ars-grin.gov/fungaldatabases/	National, Taxa	1	Accessible	USA	Fungi
VectorBase	http://www.vectorbase.org	Taxa	1	Accessible	USA	Invertebrate vectors of human pathogens
VegItaly	http://www.vegitaly.it/	National, Taxa	1	Accessible	Italy	Plants
VegParamo	http://vegparamo.com/	Regional, Taxa	1	Accessible	Andean paramo	Plants
Viridans Biological Database, Flora Information System	https://viridans.com/pagezero.html	Regional, Taxa	1	Accessible	Southeastern Australia	Plants
Virtual Herbarium of Plants at Risk in Saskatchewan	http://www.usask.ca/biology/rareplants_sk/root/htm/en/researcher/2_list.php	Regional, Taxa	1	Accessible	Saskatchewan, Canada	Plants at Risk
VPlants	http://vplants.org/portal/	Regional, Taxa	1	Accessible	Chicago, Illinois, USA	Plants
Whiteknights Biodiversity Recording App	www.reading.ac.uk/herbarium/kitesite	Institution	1	Accessible	University of Reading Whiteknights campus
WikiAves	http://www.wikiaves.com.br/	Regional, Taxa	1	Accessible	Brazil	Birds
Wyoming Natural Diversity Database	http://www.uwyo.edu/wyndd/data-dissemination/data-explorer/	Institution	1	Accessible	University of Wyoming
Yale Peabody Museum of Natural History	http://collections.peabody.yale.edu/search/	Institution	1	Accessible	Yale Peabody Museum of Natural History
Zurich Herbaria Database	https://www.herbarien.uzh.ch/en/belegsuche.html	Institution, Taxa	1	Accessible	Zurich Herbaria	Plants
New Zealand Biodiversity Recording Network	http://www.nzbrn.org.nz	National	1	Accessible - now an iNaturalist site	New Zealand
L.E. Anderson Bryophyte Herbarium, Duke University	http://plantdb.biology.duke.edu :8080/BryoFullSearch/advanced.jsp	Institution, Taxa	1	Accessible - now data available through Consortium of Bryophyte Herbaria portal	L.E. Anderson Bryophyte Herbarium, Duke University	Bryophytes
Herbarium of the National Institute of Biodiversity of Costa Rica (INBio)	http://www.inbio.ac.cr/	Institution, Taxa	1	Accessible - now in Remib CONABIO	Herbarium of the National Institute of Biodiversity of Costa Rica	Plants
Duke University Herbarium	http://www.biology.duke.edu/herbarium/lichen.html	Institution, Taxa	1	Accessible - redirected to Duke Herbarium database, now data available on lichenportal.org	Duke University Herbarium	Lichen
MASDEA	http://www.vliz.be/vmdcdata/masdea/; http://www.marinespecies.org/afremas/	Regional, Environment	1	Accessible- Now in African Register of Marine Species (AfReMaS)	Western Indian Ocean, East Africa, Marine
African Mammals Databank	http://serverbau.bio.uniroma1.it/gisbau/amd.php	Regional, Taxa	1	Not Accessible	Africa	Mammals
African Plants Initiative	http://apps.kew.org/herbcat/gotoApi.do	Regional, Taxa	1	Not Accessible	Africa	Plants
Alpensalamander	http://www.alpensalamander.eu/	Taxa	1	Not Accessible		Alpine Salamanders
American National Herbarium Collections plant leaves image dataset	http://herbarium.cs.columbia.edu/data.php	Institution, Taxa	1	Not Accessible	American National Herbarium	Plants
AnoBase	www.anobase.org/cgi-bin/publn.pl	Taxa	1	Not Accessible	Global	Anophelene Mosquitoes, genetic info
Antarctic Plant Database	www.antarctica.ac.uk/Resources/BSD/PlantDatabase/index.html	Regional, Taxa	1	Not Accessible	Antarctic	Plants
BioMAP	http://www.biomapegypt.org/	National	1	Not Accessible	Egypt
Biozentrum Klein-Flottbek, University Hamburg		Institution	1	Not Accessible	Biozentrum Klein-Flottbek, University Hamburg
Botanical Museum and Herbarium, Copenhagen, Denmark		Institution, Taxa	1	Not Accessible	Botanical Museum and Herbarium, Copenhagen, Denmark	Plants
Checklist of hornworts, liverworts and mosses of Italy	http://www.dbiodbs1.units.it/briofite	National, Taxa	1	Not Accessible	Italy	Hornworts, liverworts, mosses
CzechDistrib database		National, Taxa	1	Not Accessible	Czech Republic	Vascular Plants
Database of Biodiversity in Wielkopolska		Regional	1	Not Accessible	Wiekopolska, Poland
Debrecen University collection herbarium database		Institution, Taxa	1	Not Accessible	Debrecen University Herbarium	Plants
electronic database of the Rodna Mountains National Park		Regional	1	Not Accessible	Rodna Mountains National Park, Romania
European Food Safety Authority (EFSA)		Institution, Regional, Taxa	1	Not Accessible	Europe, European Food Safety Authority (EFSA)	Arthropods
Flora Europea	http://rbg-web2.rbge.org.uk/fe/fe.html	Taxa	1	Not Accessible		Plants
Florissant Fossil Beds National Monument	https://planning.nps.gov/flfo/	Regional, Taxa	1	Not Accessible	Florissant Fossil Beds National Monument	Fossils
FloTo, University of Florence		Institution	1	Not Accessible	University of Florence
Hellenic Centre for Marine Research		Institution	1	Not Accessible	Hellenic Centre for Marine Research Herbarium	Marine Taxa
Hellenic National Vegetation Database (VegHellas)		National, Taxa	1	Not Accessible	Greece	Plants
Herbario Museu Nacional		Institution	1	Not Accessible	Herbario Museu Nacional, Brazil	Plants
Herbario Universidade Federal do Rio Grande do Sul		Institution, Taxa	1	Not Accessible	Herbario Universidade Federal do Rio Grande do Sul	Plants
Herbarium Jutlandicum		Institution, Taxa	1	Not Accessible	Herbarium Jutlandicum	Plants
Idaho Department of Agriculture	agri.state.id.us	Regional, Taxa	1	Not Accessible	Idaho	Invasive Species
Indonesian Invasive Plants database	http://www.biotrop.org/database.php	National, Taxa	1	Not Accessible	Indonesia	Invasive Species
Indonesian Marine Conservation Database	http://www.konservasi-laut.net/	National, Environment	1	Not Accessible	Indonesia, Marine
Instituto de Biologia (UNAM)	http://www.ib.unam.mx/zoologia/#colecciones-zoologicas-nacionales	Institution	1	Not Accessible	Instituto de Biologia (UNAM)
Intermittent River Biodiversity Analysis and Synthesis (IRBAS)	http://irbas.cesab.org	Environment	1	Not Accessible	Intermittent streams
Manchester Museum	http://emu.man.ac.uk/mmcustom/EntQuery.php	Institution	1	Not Accessible	Manchester Museum
MimeticButterflies.org	http://www.mimeticbutterflies.org	Taxa	1	Not Accessible		Butterflies
Multistate Aquatic Resources Information System (MARIS)		Regional, Environment	1	Not Accessible	Aquatic
National Biological Information Infrastructure	http://www.nbii.gov/	National	1	Not Accessible	USA
National Herbarium of Ecuador (QCNE)	http://joethejuggler.com/Other/QCNE/QCNEmap.html	Institution, Taxa	1	Not Accessible	National Herbarium of Ecuador (QCNE)	Plants
National Herbarium of Victoria MELISR database		Institution	1	Not Accessible	National Herbarium of Victoria	Plants
National Vegetation Database of South Africa		National, Taxa	1	Not Accessible	South Africa	Plants
Nearctic Spider Database	http://www.canadianarachnology.org/data-base/	Taxa, Regional	1	Not Accessible	North America	Spiders
New Mexico Biodiversity Collections Consortium	http://nmbiodiversity.org/index.php	Regional	1	Not Accessible	New Mexico, USA
Phyknome	http://mapping.fbb.utm.my/phyknome/	Taxa	1	Not Accessible		Plants
Polish Collections of Parasitic Helminths Database	http://www.helminths.eu	National, Taxa	1	Not Accessible	Poland	Helminths
QCNE Herbario Nacional del Ecuador	http://joethejuggler.com/Other/QCNE/QCNEmap.html	Institution, Taxa	1	Not Accessible	National Museum of Ecuador	Plants
RAINFOR	www.rainfor.org	Regional	1	Not Accessible	Amazon Rainforest
Red de Bosques	http://www.condesan.org/redbosques/	Regional	1	Not Accessible
Raffles Museum of Biodiversity Research (RMBR) moss databases	http://rmbr.nus.edu.sg/databases/	Institution, Taxa	1	Not Accessible	Raffles Museum of Biodiversity Research	Mosses
Royal Botanical Garden Edinburgh	http://elmer.rbge.org.uk (moved to: https://www.rbge.org.uk/collections/searchable-resource-centres/)	Institution, Taxa	1	Not Accessible	Royal Botanical Garden Edinburgh	Plants
Seychelles Biodiversity Database		Institution, Taxa	1	Not Accessible	Seychelles National Herbarium, Seychelles East Africa
SIT REM	http://sitrem.ambiente.marche.it		1	Not Accessible
Southeast Asian Begonia database	http://elmer.rbge.org.uk/Begonia/	Regional, Taxa	1	Not Accessible	Southeast Asia	Begonia
Southeast Asian Mammals Databank	http://www.ieaitaly.org/samd/	Regional, Taxa	1	Not Accessible	Southeast Asia	Mammals
Southern African Plant Invaders Atlas (SAPIA)		Regional, Taxa	1	Not Accessible	South Africa	Invasive Plants
SUNY Plattsburgh Herbarium (PLAT)		Institution, Taxa	1	Not Accessible	SUNY Plattsburgh Herbarium (PLAT)	Plants
Swiss Information Service		National	1	Not Accessible	Switzerland
T-Map	http://www.tamariskmap.org/		1	Not Accessible
Taxonomic Allium Reference Collection	http://www.ipk-gatersleben.de/databases/allium/	Taxa	1	Not Accessible		Allium
Texas A&M University Herbarium		Institution	1	Not Accessible	Texas A&M University Herbarium	Plants
The Fossil Record of Climbers database	http://www-personal.umich.edu/%E2%88%BCrburnham/	Taxa, Paleo	1	Not Accessible		Fossil Climbing Plants
Tracking Ocean Wanderer by BirdLife International	http://www.birdlife.org/action/science/species/seabirds/tracking.html	Global, Taxa	1	Not Accessible		Migratory Birds
Trichinella Reference Center (ITRC)	http://www.iss.it/site/trichinella/scripts/sear.asp	Taxa	1	Not Accessible		Trichinella
Type Database of the Munich Acari Collections (TYMUNAC)		Institution, Taxa	1	Not Accessible	Munich Acari Collections (TYMUNAC)	Acari
U.S. National Pollinating Insect Database		National, Taxa	1	Not Accessible	USA	Pollinating Insects
Ulm University Herbarium		Institution, Taxa	1	Not Accessible	Ulm University Herbarium	Plants
Universidad Central del Ecuador		Institution	1	Not Accessible	Universidad Central del Ecuador
Universidade Estadual de Feira de Santana	http://herbario.uefs.br/index.php?lang=en	Institution	1	Not Accessible	Universidade Estadual de Feira de Santana
Universidade Federal do Parana		Institution	1	Not Accessible	Universidade Federal do Parana
University of Cologne		Institution	1	Not Accessible	University of Cologne
University of Minnesota Insect Museum (UMSP) database		Institution, Taxa	1	Not Accessible	University of Minnesota Insect Museum	Insects
Uppsala Herbarium Database		Institution, Taxa	1	Not Accessible	Uppsala Herbarium Database	Plants
VegMV	http://www.botanik.uni-greifswald.de/VegMV	Taxa	1	Not Accessible		Plants
Web Oriented Geoinformation System on Alien Plant Species of European Russia		Regional, Taxa	1	Not Accessible	European Russia	Invasive Plants
Western Pomeranian Atlas of Distribution of Vascular Plants and Fungi (ZARRiG)		Regional, Taxa	1	Not Accessible	Western Pomeranian	Vascular plants and fungi
NBII Clearinghouse	http://mercdev3.ornl/	National	1	Not Accessible	USA
Ouagadougou University Herbarium		Institution	1	Not Accessible - cannot find URL for collections search	Ouagadougou University Herbarium
North American Bumblebee Database		Regional, Taxa	1	Not Accessible - digitization effort, no citation provided	North America	Bumble bees
Oklahoma Biological Survey Oklahoma Vascular Plants Database	http://geo.ou.edu/botanical	Regional, Taxa	1	Not Accessible - forwarding linking also broken	Oklahoma, USA	Vascular Plants
Info Flora: National Data and Information Center on the Swiss Flora	https://www.infoflora.ch/en/	National, Taxa	1	Not Accessible - Have to request data	Switzerland	Vascular Plants
National Botanical Research Institute	http://www.nbri.res.in/	National, Taxa	1	Not Accessible - main link resolves but database link does not	India	Plants
National Databank Flora en Fauna	https://ndff-ecogrid.nl/	National	1	Not Accessible - main link resolves but database link does not	Netherlands
Natural Values Atlas database	http://www.naturalvaluesatlas.tas.gov.au	Regional	1	Not Accessible - password protected	Tasmania
NT Fauna Atlas	https://www.lrm.nt.gov.au/plants-and-animals/information-and-publications/nt-fauna-observations	Regional	1	Not Accessible - update link found at https://nt.gov.au/environment/environment-data-maps/fauna-atlas	Northwest Territories Australia
SINBIOTA 2.0	http://sinbiota.biota.org.br/	Regional	1	Not Accessible- login required	Sao Paulo
Field Museum of Natural History, Botany	http://emuweb.fieldmuseum.org/botany/Query.php	Institution, Taxa		Accessible	Field Museum of Natural History	Plants
Greek Biodiversity Database		National		Not Accessible	Greece
