# Supplementary material for: Research applications of primary biodiversity databases in the digital age
Source: PLoS One. 2019 Sep 11;14(9):e0215794. doi: 10.1371/journal.pone.0215794 (PMC6738577; doi:10.1371/journal.pone.0215794)
Supplement: S1 File — File in csv format containing citation information for 501 relevant journal articles analyzed in this review. (XLSX) [file pone.0215794.s003.xlsx]

## Sheet: PaperMetadata
Authors	Title	PublicationYear	PublicationTitle	Volume	Issue	Pages	DOI	OtherIdentifier	Protocol1	Protocol2	Protocol3		Protocol4
Adrain, Tiffany S.; Budd, Ann F.; Adrain, Jonathan M.	Digitizing collections: experiences from the University of Iowa Paleontology repository digitization project	2011	Geological Curators Group	9	5	291-299	10.1045/june2000-hughes	NA	Google scholar download to Zotero reference manager	Extract number of citations from web snapshots	Manual characterization of papers		Quality control checking
Albright, Thomas P.; Chen, Hao; Chen, Lijun; Guo, Qinfeng	The ecological niche and reciprocal prediction of the disjunct distribution of an invasive species: the example of Ailanthus altissima	2010	Biological Invasions	12	8	2413-2427	10.1007/s10530-009-9652-8	NA	Google scholar download to Zotero reference manager	Extract number of citations from web snapshots	Manual characterization of papers		Quality control checking
Almeida, Thaís Elias; Salino, Alexandre	State of the art and perspectives on neotropical fern and lycophyte systematics	2016	Journal of Systematics and Evolution	54	6	679–690	10.1111/jse.12223	NA	Google scholar download to Zotero reference manager	Extract number of citations from web snapshots	Manual characterization of papers		Quality control checking
Alroy, John	Current extinction rates of reptiles and amphibians	2015	Proceedings of the National Academy of Sciences	112	42	13003-13008	10.1073/pnas.1508681112	NA	Google scholar download to Zotero reference manager	Extract number of citations from web snapshots	Manual characterization of papers		Quality control checking
Amanqui, Flor K.; De Nies, Tom; Dimou, Anastasia; Verborgh, Ruben; Mannens, Erik; Van De Walle, Rik; Moreira, Dilvan	A model of provenance applied to biodiversity datasets	2016	2016 IEEE 25th International Conference on Enabling Technologies: Infrastructure for Collaborative Enterprises (WETICE)			235-240	10.1109/wetice.2016.59	NA	Google scholar download to Zotero reference manager	Extract number of citations from web snapshots	Manual characterization of papers		Quality control checking
Amanqui, Flor; Verborgh, Ruben; Mannens, Erik; Van de Walle, Rik; Moreira, Dilvan	Using spatiotemporal information to integrate heterogeneous biodiversity semantic data	2016	Web Engineering, 16th International Conference			525-530	10.1007/978-3-319-38791-8_41	NA	Google scholar download to Zotero reference manager	Extract number of citations from web snapshots	Manual characterization of papers		Quality control checking
Andersen, Emelie	Aeshna viridis distribution and habitat choices in South and Central Sweden and the possibility to use a database as a tool in monitoring a threatened species	2014	Halmstad University, Sweden			2018-01-15	NA	urn:nbn:se:hh:diva-25561	Google scholar download to Zotero reference manager	Extract number of citations from web snapshots	Manual characterization of papers		Quality control checking
Aranda, Silvia C.; Gabriel, Rosalina; Borges, Paulo AV; De Azevedo, Eduardo Brito; Lobo, Jorge M.	Designing a survey protocol to overcome the Wallacean shortfall: a working guide using bryophyte distribution data on Terceira Island (Azores)	2011	The Bryologist	114	3	611-624	10.1639/0007-2745-114.3.611	NA	Google scholar download to Zotero reference manager	Extract number of citations from web snapshots	Manual characterization of papers		Quality control checking
Aranda, Silvia C.; Lobo, Jorge M.	How well does presence-only-based species distribution modelling predict assemblage diversity? A case study of the Tenerife flora	2011	Ecography	34	1	31-38	10.1111/j.1600-0587.2010.06134.x	NA	Google scholar download to Zotero reference manager	Extract number of citations from web snapshots	Manual characterization of papers		Quality control checking
Araújo, Ana Claudia; Lucas, Eve	Lectotypifications in Calyptranthes (Myrtaceae) from the Neotropics	2013	Novon: A Journal for Botanical Nomenclature	22	4	385-388	10.3417/2011057	NA	Google scholar download to Zotero reference manager	Extract number of citations from web snapshots	Manual characterization of papers		Quality control checking
Ariño, Arturo H.	Approaches to estimating the universe of natural history collections data	2010	Biodiversity Informatics	7	2	81-92	10.17161/bi.v7i2.3991	NA	Google scholar download to Zotero reference manager	Extract number of citations from web snapshots	Manual characterization of papers		Quality control checking
Ariño, Arturo H.; Chavan, Vishwas; King, Nick	The biodiversity informatics potential index	2011	BMC Bioinformatics	12	15	2018-01-17	10.1186/1471-2105-12-S15-S4	NA	Google scholar download to Zotero reference manager	Extract number of citations from web snapshots	Manual characterization of papers		Quality control checking
Ariño, Arturo H.; Chavan, Vishwas; Otegui, Javier	Best practice guide for data gap analysis for biodiversity stakeholders	2016	GBIF Secretariat			1-41	NA	NA	Google scholar download to Zotero reference manager	Extract number of citations from web snapshots	Manual characterization of papers		Quality control checking
Arino, Arturo; Otegui, Javier; Villarroya, Ana; Perez de Zabalza, Anabel	Primary biodiversity data records in the Pyrenees	2012	Environmental Engineering and Management Journal	11	6	1059-1075	10.30638/eemj.2012.131	NA	Google scholar download to Zotero reference manager	Extract number of citations from web snapshots	Manual characterization of papers		Quality control checking
Arnold, Sarah EJ; Faruq, Samia; Savolainen, Vincent; McOwan, Peter W.; Chittka, Lars	FReD: the floral reflectance database, a web portal for analyses of flower colour	2010	PLOS ONE	5	12	2018-01-09	10.1371/journal.pone.0014287	NA	Google scholar download to Zotero reference manager	Extract number of citations from web snapshots	Manual characterization of papers		Quality control checking
Aslan, Clare; Holmes, Nick; Tershy, Bernie; Spatz, Dena; Croll, Donald A.	Benefits to poorly studied taxa of conservation of bird and mammal diversity on islands	2015	Conservation Biology	29	1	133-142	10.1111/cobi.12354	NA	Google scholar download to Zotero reference manager	Extract number of citations from web snapshots	Manual characterization of papers		Quality control checking
Attorre, Fabio; Bonacquisti, S.; Francesconi, F.; Sambucini, V.; Martellos, S.	Sharing Italian Botanic Gardens living collections The role of the National Biodiversity Network	2016	Plant Biosystems-An International Journal Dealing with all Aspects of Plant Biology	150	3	373-376	10.1080/11263504.2016.1179230	NA	Google scholar download to Zotero reference manager	Extract number of citations from web snapshots	Manual characterization of papers		Quality control checking
Auld, Bruce A.; Johnson, Stephen B.; others	Online weed risk management database for new and emerging weeds	2014	Proceedings of the 19th Australasian Weeds Conference			405-8	NA	NA	Google scholar download to Zotero reference manager	Extract number of citations from web snapshots	Manual characterization of papers		Quality control checking
Aurahs, Ralf; Treis, Yvonne; Darling, Kate; Kucera, Michal	A revised taxonomic and phylogenetic concept for the planktonic foraminifer species Globigerinoides ruber based on molecular and morphometric evidence	2011	Marine Micropaleontology	79		2018-01-14	10.1016/j.marmicro.2010.12.001	NA	Google scholar download to Zotero reference manager	Extract number of citations from web snapshots	Manual characterization of papers		Quality control checking
Ayyappan, Narayanan; Ramesh, Bramasamdura Rangana; Aravajy, Soupramanien; Jeyakumar, Selvaraj	Plantae, Myrtales, Memecylaceae, Memecylon macrocarpum Thwaites (1864): Distribution extension and geographic distribution map	2012	Check List	8	2	280-282	10.15560/8.2.280	NA	Google scholar download to Zotero reference manager	Extract number of citations from web snapshots	Manual characterization of papers		Quality control checking
Bailly, Nicolas; Gerovasileiou, Vasilis; Arvanitidis, Christos; Legakis, Anastasios	Introduction to the Greek Taxon Information System (GTIS) in LifeWatchGreece: the construction of the Preliminary Checklists of species of Greece	2016	Biodiversity Data Journal		4	2018-01-10	10.3897/bdj.4.e7959	NA	Google scholar download to Zotero reference manager	Extract number of citations from web snapshots	Manual characterization of papers		Quality control checking
Baker, Ed; Price, Benjamin Wills; Rycroft, Simon; Villet, Martin H.	Global Cicada Sound Collection I: Recordings from South Africa and Malawi by BW Price & MH Villet and harvesting of BioAcoustica data by GBIF	2015	Biodiversity Data Journal		3	2018-01-08	10.3897/bdj.3.e5792	NA	Google scholar download to Zotero reference manager	Extract number of citations from web snapshots	Manual characterization of papers		Quality control checking
Bakkegard, Kristin A.; Davenport, Lawrence J.	Nephila clavipes (Araneae: Nephilidae): A model species for monitoring climate change in the Southeastern United States	2012	Southeastern Naturalist	11	4	551-566	10.1656/058.011.0401	NA	Google scholar download to Zotero reference manager	Extract number of citations from web snapshots	Manual characterization of papers		Quality control checking
Baldizzone, Giorgio; Nel, Jacques; Landry, Jean-François	Coleophora nepetellae Baldizzone & Nel, a new species of the C. lixella group (Lepidoptera, Coleophoridae) from France and Italy	2014	ZooKeys	459		119-135	10.3897/zookeys.459.7983	NA	Google scholar download to Zotero reference manager	Extract number of citations from web snapshots	Manual characterization of papers		Quality control checking
Balslev, Henrik; Durán, Z. Pérez; Pedersen, Dennis; Eiserhardt, Wolf L.; Asturizaga, Adriana Sanjinés; Paniagua-Zambrana, Narel	Subandean and adjacent lowland palm communities in Bolivia	2012	Ecologia en Bolivia	47	1	7-36	NA	ISSN 1605-2528	Google scholar download to Zotero reference manager	Extract number of citations from web snapshots	Manual characterization of papers		Quality control checking
Barton, Jason; Lendemer, James C.	Micarea micrococca and M. prasina, the first assessment of two very similar species in eastern North America	2014	The Bryologist	117	3	223-231	10.1639/0007-2745-117.3.223	NA	Google scholar download to Zotero reference manager	Extract number of citations from web snapshots	Manual characterization of papers		Quality control checking
Barve, Vijay	Discovering and developing primary biodiversity data from social networking sites: A novel approach	2014	Ecological Informatics	24		194-199	10.1016/j.ecoinf.2014.08.008	NA	Google scholar download to Zotero reference manager	Extract number of citations from web snapshots	Manual characterization of papers		Quality control checking
Beck, Jan; Ballesteros-Mejia, Liliana; Nagel, Peter; Kitching, Ian J.	Online solutions and the Wallacean shortfall what does GBIF contribute to our knowledge of species ranges?	2013	Diversity and Distributions	19	8	1043-1050	10.1111/ddi.12083	NA	Google scholar download to Zotero reference manager	Extract number of citations from web snapshots	Manual characterization of papers		Quality control checking
Beck, Jan; Böller, Marianne; Erhardt, Andreas; Schwanghart, Wolfgang	Spatial bias in the GBIF database and its effect on modeling species' geographic distributions	2014	Ecological Informatics	19		2018-10-15	10.1016/j.ecoinf.2013.11.002	NA	Google scholar download to Zotero reference manager	Extract number of citations from web snapshots	Manual characterization of papers		Quality control checking
Belbin, Lee; Daly, Joanne; Hirsch, Tim; Hobern, Donald; LaSalle, John	A specialist’s audit of aggregated occurrence records: An ‘aggregator’s’ perspective	2013	ZooKeys	305		67-76	10.3897/zookeys.293.5111	NA	Google scholar download to Zotero reference manager	Extract number of citations from web snapshots	Manual characterization of papers		Quality control checking
Bell, David M.; Bradford, John B.; Lauenroth, William K.	Mountain landscapes offer few opportunities for high-elevation tree species migration	2014	Global Change Biology	20	5	1441-1451	10.1111/gcb.12504	NA	Google scholar download to Zotero reference manager	Extract number of citations from web snapshots	Manual characterization of papers		Quality control checking
Bell, Stephen; Driscoll, Colin	Acacia pendula (Weeping Myall) in the Hunter Valley of New South Wales: early explorers’ journals, database records and habitat assessments raise doubts over naturally occurring populations	2014	Cunninghamia	14		179-200	10.7751/cunninghamia.2014.14.009	NA	Google scholar download to Zotero reference manager	Extract number of citations from web snapshots	Manual characterization of papers		Quality control checking
Berghe, Edward Vanden; Stocks, Karen I.; Grassle, J. Frederick	Data integration: the ocean biogeographic information system	2010	Life in the World's Oceans: Diversity Distribution and Abundance	20		333-353	10.1002/9781444325508.ch17	NA	Google scholar download to Zotero reference manager	Extract number of citations from web snapshots	Manual characterization of papers		Quality control checking
Bertelsmeier, Cleo; Luque, Gloria M.; Courchamp, Franck	Increase in quantity and quality of suitable areas for invasive species as climate changes	2013	Conservation Biology	27	6	1458-1467	10.1111/cobi.12093	NA	Google scholar download to Zotero reference manager	Extract number of citations from web snapshots	Manual characterization of papers		Quality control checking
Bester, Stoffel Petrus; Herman, Paul PJ	National Herbarium plant collecting programme reveals new country and provincial distribution records from South African National Parks (Apocynaceae, Asteraceae & Xanthorrhoeaceae: Asphodeloideae)	2012	Phytotaxa	62		44-56	10.11646/phytotaxa.62.1.9	NA	Google scholar download to Zotero reference manager	Extract number of citations from web snapshots	Manual characterization of papers		Quality control checking
Bilgin, R.; Utkan, M. A.; Kalkan, E.; Karhan, S. U.; Bekbölet, M.	DNA barcoding of twelve shrimp species (Crustacea: Decapoda) from Turkish seas reveals cryptic diversity	2014	Mediterranean Marine Science	16	1	36-45	10.12681/mms.548	NA	Google scholar download to Zotero reference manager	Extract number of citations from web snapshots	Manual characterization of papers		Quality control checking
Blach-Overgaard, Anne; Balslev, Henrik; Dransfield, John; Normand, Signe; Svenning, Jens-Christian	Global-change vulnerability of a key plant resource, the African palms	2015	Nature Scientific Reports	5		1-10	10.1038/srep12611	NA	Google scholar download to Zotero reference manager	Extract number of citations from web snapshots	Manual characterization of papers		Quality control checking
Blach-Overgaard, Anne; Kissling, W. Daniel; Dransfield, John; Balslev, Henrik; Svenning, Jens-Christian	Multimillion-year climatic effects on palm species diversity in Africa	2013	Ecology	94	11	2426-2435	10.1890/12-1577.1	NA	Google scholar download to Zotero reference manager	Extract number of citations from web snapshots	Manual characterization of papers		Quality control checking
Blach-Overgaard, Anne; Svenning, Jens-Christian; Dransfield, John; Greve, Michelle; Balslev, Henrik	Determinants of palm species distributions across Africa: the relative roles of climate, non-climatic environmental factors, and spatial constraints	2010	Ecography	33	2	380-391	10.1111/j.1600-0587.2010.06273.x	NA	Google scholar download to Zotero reference manager	Extract number of citations from web snapshots	Manual characterization of papers		Quality control checking
Blackman, Chris J.; Brodribb, Tim J.; Jordan, Gregory J.	Leaf hydraulic vulnerability influences species’ bioclimatic limits in a diverse group of woody angiosperms	2012	Oecologia	168	1	2018-01-10	10.1007/s00442-011-2064-3	NA	Google scholar download to Zotero reference manager	Extract number of citations from web snapshots	Manual characterization of papers		Quality control checking
Blagoderov, Vladimir; Kitching, Ian; Livermore, Laurence; Simonsen, Thomas; Smith, Vincent S.	No specimen left behind: industrial scale digitization of natural history collections	2012	ZooKeys	209	0	133-146	10.3897/zookeys.209.3178	NA	Google scholar download to Zotero reference manager	Extract number of citations from web snapshots	Manual characterization of papers		Quality control checking
Blend, Charles K.; Dronen, Norman O.	A review of the genus Helicometra Odhner, 1902 (Digenea: Opecoelidae: Plagioporinae) with a key to species including Helicometra overstreeti n. sp. from the cusk-eel Luciobrotula corethromycter Cohen, 1964 (Ophidiiformes: Ophidiidae) from the Gulf of Mexico	2015	Marine Biodiversity	45	2	183-270	10.1007/s12526-014-0250-3	NA	Google scholar download to Zotero reference manager	Extract number of citations from web snapshots	Manual characterization of papers		Quality control checking
Boakes, Elizabeth H.; McGowan, Philip JK; Fuller, Richard A.; Chang-qing, Ding; Clark, Natalie E.; O'Connor, Kim; Mace, Georgina M.	Distorted views of biodiversity: spatial and temporal bias in species occurrence data	2010	PLOS Biology	8	6	2018-01-11	10.1371/journal.pbio.1000385	NA	Google scholar download to Zotero reference manager	Extract number of citations from web snapshots	Manual characterization of papers		Quality control checking
Boer, Edu	Risk assessment Cotoneaster	2014	Naturalis Biodiversity Center			2018-01-19	NA	NA	Google scholar download to Zotero reference manager	Extract number of citations from web snapshots	Manual characterization of papers		Quality control checking
Bombi, Pierluigi; Luiselli, Luca; D’Amen, Manuela	When the method for mapping species matters: defining priority areas for conservation of African freshwater turtles	2011	Diversity and Distributions	17	4	581-592	10.1111/j.1472-4642.2011.00769.x	NA	Google scholar download to Zotero reference manager	Extract number of citations from web snapshots	Manual characterization of papers		Quality control checking
Booth, T. H.	Using a global botanic gardens database to help assess the capabilities of rare eucalypt species to cope with climate change	2015	International Forestry Review	17	3	259-268	10.1505/146554815815982639	NA	Google scholar download to Zotero reference manager	Extract number of citations from web snapshots	Manual characterization of papers		Quality control checking
Booth, Trevor H.	Using biodiversity databases to verify and improve descriptions of tree species climatic requirements	2014	Forest Ecology and Management	315		95-102	10.1016/j.foreco.2013.12.028	NA	Google scholar download to Zotero reference manager	Extract number of citations from web snapshots	Manual characterization of papers		Quality control checking
Bourgeois, Carine; Appeltans, Ward; Vanhoorne, Bart; De Hauwere, Nathalie; Stoffelen, Piet; Heughebaert, André; Dahdouh-Guebas, Farid; others	The 'Mangrove Reference Database and Herbarium'	2010	Plant Ecology and Evolution	143	2	225-232	10.5091/plecevo.2010.439	NA	Google scholar download to Zotero reference manager	Extract number of citations from web snapshots	Manual characterization of papers		Quality control checking
Bowe, C.; Haq, N.	Quantifying the global environmental niche of an underutilised tropical fruit tree (Tamarindus indica) using herbarium records	2010	Agriculture, Ecosystems & Environment	139	1	51-58	10.1016/j.agee.2010.06.016	NA	Google scholar download to Zotero reference manager	Extract number of citations from web snapshots	Manual characterization of papers		Quality control checking
Bradley, Bethany A.	Distribution models of invasive plants over-estimate potential impact	2013	Biological Invasions	15	7	1417-1429	10.1007/s10530-012-0380-0	NA	Google scholar download to Zotero reference manager	Extract number of citations from web snapshots	Manual characterization of papers		Quality control checking
Braga-Neto, Ricardo; Giovanni, Renato De; Pezzini, Flávia Fonseca; Canhos, Dora Ann Lange; Marino, Alexandre; Souza, Sidnei De; Maia, Leonor Costa	Spatial data for fungal specimens: retrospective georeferencing and practical recommendations for mycologists	2013	Mycotaxon	125	1	289-301	10.5248/125.289	NA	Google scholar download to Zotero reference manager	Extract number of citations from web snapshots	Manual characterization of papers		Quality control checking
Brosens, Dimitri; Van Landuyt, Wouter; Vanhecke, Leo	Florabank1: a grid-based database on vascular plant distribution in the northern part of Belgium (Flanders and the Brussels Capital region)	2012	PhytoKeys	12		59	10.3897/phytokeys.12.2849	NA	Google scholar download to Zotero reference manager	Extract number of citations from web snapshots	Manual characterization of papers		Quality control checking
Bryce, Monika; Sampey, Alison	Kimberley marine biota. Historical data: soft corals and sea fans (Octocorallia)	2014	Records of the Western Australian Museum Supplement	84		101-110	10.18195/issn.0313-122x.84.2014.101-110	NA	Google scholar download to Zotero reference manager	Extract number of citations from web snapshots	Manual characterization of papers		Quality control checking
Buckmeier, D. L.; Smith, N. G.; Fleming, B. P.; Bodine, K. A.	Intra annual variation in river reservoir interface fish assemblages implications for fish conservation and management in regulated rivers	2014	River Research and Applications	30	6	780-790	10.1002/rra.2667	NA	Google scholar download to Zotero reference manager	Extract number of citations from web snapshots	Manual characterization of papers		Quality control checking
Bui, Elisabeth N.; González-Orozco, Carlos E.; Miller, Joseph T.	Acacia, climate, and geochemistry in Australia	2014	Plant and Soil	381	2018-01-02	161-175	10.1007/s11104-014-2113-x	NA	Google scholar download to Zotero reference manager	Extract number of citations from web snapshots	Manual characterization of papers		Quality control checking
Bungartz, Frank; Ziemmeck, Frauke; Tirado, Nathalia; Jaramillo, Patricia; Herrera, Henri; Jiménez-Uzcátegui, Gustavo	The neglected majority: Biodiversity inventories as an integral part of conservation biology	2012	The Role of Science for Conservation			119-142	NA	NA	Google scholar download to Zotero reference manager	Extract number of citations from web snapshots	Manual characterization of papers		Quality control checking
Burnham, Robyn J.	Climbing plants in the fossil record: Paleozoic to present	2015	Ecology of Lianas			203-220	10.1002/9781118392409.ch16	NA	Google scholar download to Zotero reference manager	Extract number of citations from web snapshots	Manual characterization of papers		Quality control checking
Butler, Alan J.; Rees, Tony; Beesley, Pam; Bax, Nicholas J.	Marine biodiversity in the Australian region	2010	PLOS ONE	5	8	1-15	10.1371/journal.pone.0011831	NA	Google scholar download to Zotero reference manager	Extract number of citations from web snapshots	Manual characterization of papers		Quality control checking
Butler, Christopher J.; Curtis, Jennifer L.; McBride, Kimberly; Arbour, David; Heck, Berlin	Modeling the distribution of the dwarf palmetto (Sabal minor; Arecaceae) in McCurtain County, Oklahoma	2011	The Southwestern Naturalist	56	1	66-70	10.1894/jb-15.1	NA	Google scholar download to Zotero reference manager	Extract number of citations from web snapshots	Manual characterization of papers		Quality control checking
Buys, M. H.; Flint, H. J.; Miller, E. M.; Yao, H.; Caird, A. R.; Ganley, R. J.	Preparing for the invasion: efficacy of DNA barcoding to discern the host range of myrtle rust (Puccinia psidii) among species of Myrtaceae	2016	Forestry	17	1	263–270	10.1093/forestry/cpw017	NA	Google scholar download to Zotero reference manager	Extract number of citations from web snapshots	Manual characterization of papers		Quality control checking
Byalt, Vyacheslav V.; Potokin, Alexander F.; Orlova, Larisa V.; Egorov, Alexander A.	The foundation, history and current condition of the IP Borodin Herbarium (KFTA), St. Petersburg, Russia	2016	Skvortsovia	2	3	14-31	NA	NA	Google scholar download to Zotero reference manager	Extract number of citations from web snapshots	Manual characterization of papers		Quality control checking
CÂMARA, PAULO EAS; KURBATOVA, LJUBOV E.; AFONINA, OLGA M.	A catalogue Sematophyllaceae types deposited at bryological herbarium of the Komarov Botanical Institute in St. Petersburg, Russia	2016	Arctoa	25		89-95	10.15298/arctoa.25.05	NA	Google scholar download to Zotero reference manager	Extract number of citations from web snapshots	Manual characterization of papers		Quality control checking
Cameron, Sydney A.; Lozier, Jeffrey D.; Strange, James P.; Koch, Jonathan B.; Cordes, Nils; Solter, Leellen F.; Griswold, Terry L.	Patterns of widespread decline in North American bumble bees	2011	Proceedings of the National Academy of Sciences	108	2	662-667	10.1073/pnas.1014743108	NA	Google scholar download to Zotero reference manager	Extract number of citations from web snapshots	Manual characterization of papers		Quality control checking
Candela, Leonardo; Castelli, Donatella; Coro, Gianpaolo; Lelii, Lucio; Mangiacrapa, Francesco; Marioli, Valentina; Pagano, Pasquale	An infrastructure-oriented approach for supporting biodiversity research	2015	Ecological Informatics	26		162-172	10.1016/j.ecoinf.2014.07.006	NA	Google scholar download to Zotero reference manager	Extract number of citations from web snapshots	Manual characterization of papers		Quality control checking
Canhos, Dora Ann Lange; Sousa-Baena, Mariane S.; Souza, Sidnei; Garcia, Letícia Couto; De Giovanni, Renato; Maia, Leonor Costa; Bonacelli, Maria Beatriz Machado	Lacunas: a web interface to identify plant knowledge gaps to support informed decision-making	2014	Biodiversity and Conservation	23	1	109-131	10.1007/s10531-013-0587-0	NA	Google scholar download to Zotero reference manager	Extract number of citations from web snapshots	Manual characterization of papers		Quality control checking
Cantú-Salazar, Lisette; Gaston, Kevin J.	Species richness and representation in protected areas of the Western hemisphere: discrepancies between checklists and range maps	2013	Diversity and Distributions	19	7	782-793	10.1111/ddi.12034	NA	Google scholar download to Zotero reference manager	Extract number of citations from web snapshots	Manual characterization of papers		Quality control checking
Cao, Yong; DeWalt, R. Edward; Robinson, Jason L.; Tweddale, Tari; Hinz, Leon; Pessino, Massimo	Using Maxent to model the historic distributions of stonefly species in Illinois streams: the effects of regularization and threshold selections	2013	Ecological Modelling	259		30-39	10.1016/j.ecolmodel.2013.03.012	NA	Google scholar download to Zotero reference manager	Extract number of citations from web snapshots	Manual characterization of papers		Quality control checking
Carreras-Aubets, Marta; Montero, Francisco E.; Kostadinova, Aneta; Gibson, David I.; Carrassón, Maite	Redescriptions of two frequently recorded but poorly known hemiurid digeneans, Lecithochirium musculus (Looss, 1907)(Lecithochiriinae) and Ectenurus lepidus Looss, 1907 (Dinurinae), based on material from the western Mediterranean	2012	Systematic Parasitology	82	3	185-199	10.1007/s11230-012-9357-8	NA	Google scholar download to Zotero reference manager	Extract number of citations from web snapshots	Manual characterization of papers		Quality control checking
Carvajal-Vallejos, Fernando M.; Bigorne, Rémy; Fernández, América J. Zeballos; Sarmiento, Jaime; Barrera, Soraya; Yunoki, Takayuki; Pouilly, Marc; Zubieta, José; De La Barra, Evans; Jegú, Michel; others	Fish-AMAZBOL: a database on freshwater fishes of the Bolivian Amazon	2014	Hydrobiologia	732	1	19-27	10.1007/s10750-014-1841-5	NA	Google scholar download to Zotero reference manager	Extract number of citations from web snapshots	Manual characterization of papers		Quality control checking
Casanovas, Paula; Lynch, Heather J.; Fagan, William F.	Multi-scale patterns of moss and lichen richness on the Antarctic Peninsula	2013	Ecography	36	2	209-219	10.1111/j.1600-0587.2012.07549.x	NA	Google scholar download to Zotero reference manager	Extract number of citations from web snapshots	Manual characterization of papers		Quality control checking
Casazza, Gabriele; Giordani, Paolo; Benesperi, Renato; Foggi, Bruno; Viciani, Daniele; Filigheddu, Rossella; Farris, Emmanuele; Bagella, Simonetta; Pisanu, Stefania; Mariotti, Mauro Giorgio	Climate change hastens the urgency of conservation for range-restricted plant species in the central-northern Mediterranean region	2014	Biological Conservation	179		129-138	10.1016/j.biocon.2014.09.015	NA	Google scholar download to Zotero reference manager	Extract number of citations from web snapshots	Manual characterization of papers		Quality control checking
Cayuela, Luis; Granzow-de la Cerda, Íñigo; Albuquerque, Fabio S.; Golicher, Duncan J.	Taxonstand: An R package for species names standardisation in vegetation databases	2012	Methods in Ecology and Evolution	3	6	1078-1083	10.1111/j.2041-210x.2012.00232.x	NA	Google scholar download to Zotero reference manager	Extract number of citations from web snapshots	Manual characterization of papers		Quality control checking
Chamberlain, Sarah J.; Ingram, Hannah M.	Developing coefficients of conservatism to advance floristic quality assessment in the Mid-Atlantic region1	2012	The Journal of the Torrey Botanical Society	139	4	416-427	10.3159/torrey-d-12-00007.1	NA	Google scholar download to Zotero reference manager	Extract number of citations from web snapshots	Manual characterization of papers		Quality control checking
Chambers, E. Anne; Hebert, Paul DN	Assessing DNA barcodes for species identification in North American reptiles and amphibians in natural history collections	2016	PLOS ONE	11	4	2018-01-15	10.1371/journal.pone.0154363	NA	Google scholar download to Zotero reference manager	Extract number of citations from web snapshots	Manual characterization of papers		Quality control checking
Chen, Gao; Luo, Shihong; Mei, Nianshu; Shen, Dingfang; Sun, Weibang	Case study of building of conservation coalitions to conserve ecological interactions	2015	Conservation Biology	29	6	1527-1536	10.1111/cobi.12583	NA	Google scholar download to Zotero reference manager	Extract number of citations from web snapshots	Manual characterization of papers		Quality control checking
Chen, Junhao; Chong, Kwek Yan; Yee, Alex TK; Tan, Hugh TW	A gazetteer of the Singapore locality names of the collections of the Herbarium, Singapore Botanic Gardens	2014	Lee Kong Chian Natural History Museum, National University of Singapore			1-68	NA	NA	Google scholar download to Zotero reference manager	Extract number of citations from web snapshots	Manual characterization of papers		Quality control checking
Cheng, Dandan; Xu, Lin	Predicting the potential distributions of Senecio vulgaris L. in China	2015	PeerJ	3			10.7287/peerj.preprints.1612	NA	Google scholar download to Zotero reference manager	Extract number of citations from web snapshots	Manual characterization of papers		Quality control checking
Chown, Steven L.; Huiskes, Ad HL; Gremmen, Niek JM; Lee, Jennifer E.; Terauds, Aleks; Crosbie, Kim; Frenot, Yves; Hughes, Kevin A.; Imura, Satoshi; Kiefer, Kate; others	Continent-wide risk assessment for the establishment of nonindigenous species in Antarctica	2012	Proceedings of the National Academy of Sciences	109	13	4938-4943	10.1073/pnas.1119787109	NA	Google scholar download to Zotero reference manager	Extract number of citations from web snapshots	Manual characterization of papers		Quality control checking
Chytrý, Milan; Hennekens, Stephan M.; Jiménez-Alfaro, Borja; Knollová, Ilona; Dengler, Jürgen; Jansen, Florian; Landucci, Flavia; Schaminée, Joop H.J.; Acic, Svetlana; Agrillo, Emiliano; Ambarli, Didem; Angelini, Pierangela; Apostolova, Iva; Attorre, Fabio; Berg, Christian; Bergmeier, Erwin; Biurrun, Idoia; Botta-Dukát, Zoltán; Brisse, Henry; Campos, Juan Antonio; Carlón, Luis; Carni, Andraž; Cas…	European Vegetation Archive (EVA): an integrated database of European vegetation plots	2016	Applied Vegetation Science	19	1	173-180	10.1111/avsc.12191	NA	Google scholar download to Zotero reference manager	Extract number of citations from web snapshots	Manual characterization of papers		Quality control checking
Clegg, Jonathan R.; Jocque, Merlijn	The collection of snakes made by Benoit Mys and Jan Swerts in Northern Papua New Guinea in 1982-85	2016	Journal of Herpetology	50	3	476-485	10.1670/15-096	NA	Google scholar download to Zotero reference manager	Extract number of citations from web snapshots	Manual characterization of papers		Quality control checking
Cohen, Adam E.; Dugan, Laura E.; Hendrickson, Dean A.; Martin, F. Douglas; Huynh, Jonathan; Labay, Ben J.; Casarez, Melissa J.	Population of variable platyfish (Xiphophorus variatus) established in Waller Creek, Travis County, Texas	2014	The Southwestern Naturalist	59	3	413-419	10.1894/mp-10.1	NA	Google scholar download to Zotero reference manager	Extract number of citations from web snapshots	Manual characterization of papers		Quality control checking
Cohen, Adam E.; Hendrickson, Dean A.; Martin, F. Douglas	Verification of Identifications of Cyprinid Specimens from the Colorado River Basin, Texas	2014	University of Texas at Austin			2018-01-16	NA	http://hdl.handle.net/2152/24627	Google scholar download to Zotero reference manager	Extract number of citations from web snapshots	Manual characterization of papers		Quality control checking
Cohen, Adam E.; Labay, Ben J.; Hendrickson, Dean A.; Casarez, Melissa; Sarkar, Sahotra	Final Report: Data provision and projected impact of climate change on fish biodiversity within the Desert LCC	2013	University of Texas at Austin			1-109	NA	http://hdl.handle.net/2152/22475	Google scholar download to Zotero reference manager	Extract number of citations from web snapshots	Manual characterization of papers		Quality control checking
Colla, Sheila R.; Gadallah, Fawziah; Richardson, Leif; Wagner, David; Gall, Lawrence	Assessing declines of North American bumble bees (Bombus spp.) using museum specimens	2012	Biodiversity and Conservation	21	14	3585-3595	10.1007/s10531-012-0383-2	NA	Google scholar download to Zotero reference manager	Extract number of citations from web snapshots	Manual characterization of papers		Quality control checking
Collevatti, Rosane G.; Lima-Ribeiro, Matheus Souza; Diniz-Filho, José Alexandre F.; Oliveira, Guilherme; Dobrovolski, Ricardo; Terribile, Levi Carina	Stability of Brazilian seasonally dry forests under climate change: Inferences for long-term conservation	2013	American Journal of Plant Sciences	4	4	792-805	10.4236/ajps.2013.44098	NA	Google scholar download to Zotero reference manager	Extract number of citations from web snapshots	Manual characterization of papers		Quality control checking
Collevatti, Rosane G.; Terribile, Levi Carina; Oliveira, Guilherme; Lima-Ribeiro, Matheus S.; Nabout, João C.; Rangel, Thiago F.; Diniz-Filho, Jose Alexandre F.	Drawbacks to palaeodistribution modelling: the case of South American seasonally dry forests	2013	Journal of Biogeography	40	2	345-358	10.1111/jbi.12005	NA	Google scholar download to Zotero reference manager	Extract number of citations from web snapshots	Manual characterization of papers		Quality control checking
Constable, Heather; Guralnick, Robert; Wieczorek, John; Spencer, Carol; Peterson, A. Townsend; Committee, The VertNet Steering	VertNet: A New Model for Biodiversity Data Sharing	2010	PLOS Biology	8	2	2018-01-04	10.1371/journal.pbio.1000309	NA	Google scholar download to Zotero reference manager	Extract number of citations from web snapshots	Manual characterization of papers		Quality control checking
Cornish, Caroline; Gasson, Peter; Nesbitt, Mark	The wood collection (xylarium) of the Royal Botanic Gardens, Kew	2014	IAWA Journal	35	1	85-104	10.1163/22941932-00000050	NA	Google scholar download to Zotero reference manager	Extract number of citations from web snapshots	Manual characterization of papers		Quality control checking
Costa, Filipe O.; Landi, Monica; Martins, Rogelia; Costa, Maria H.; Costa, Maria E.; Carneiro, Miguel; Alves, Maria J.; Steinke, Dirk; Carvalho, Gary R.	A ranking system for reference libraries of DNA barcodes: application to marine fish species from Portugal	2012	PLOS ONE	7	4	1-9	10.1371/journal.pone.0035858	NA	Google scholar download to Zotero reference manager	Extract number of citations from web snapshots	Manual characterization of papers		Quality control checking
Costello, Mark J.; Bouchet, Philippe; Boxshall, Geoff; Fauchald, Kristian; Gordon, Dennis; Hoeksema, Bert W.; Poore, Gary CB; van Soest, Rob WM; Stöhr, Sabine; Walter, T. Chad; others	Global coordination and standardisation in marine biodiversity through the World Register of Marine Species (WoRMS) and related databases	2013	PLOS ONE	8	1	2018-01-20	10.1371/journal.pone.0051629	NA	Google scholar download to Zotero reference manager	Extract number of citations from web snapshots	Manual characterization of papers		Quality control checking
Cuéllar-Martínez, Manuel; Sosa, Victoria	Diversity patterns of monocotiledonous geophytes in Mexico	2016	Botanical Sciences	94	4	687-699	10.17129/botsci.763	NA	Google scholar download to Zotero reference manager	Extract number of citations from web snapshots	Manual characterization of papers		Quality control checking
Cunze, Sarah; Leiblein, Marion Carmen; Tackenberg, Oliver	Range expansion of Ambrosia artemisiifolia in Europe is promoted by climate change	2013	ISRN Ecology	2013		2018-01-09	10.1155/2013/610126	NA	Google scholar download to Zotero reference manager	Extract number of citations from web snapshots	Manual characterization of papers		Quality control checking
Dalcin, Eduardo Couto; da Silva, Luís Alexandre Estevão; Cabanillas, Caroline Corrêa; Loures, Marcos Gabriel Surrage M.; Monteiro, Vitor Faria; da Silva, Geraldo Zimbrão; de Souza, Jano Moreira	Data Quality Assessment at the Rio de Janeiro Botanical Garden Herbarium Database and Considerations for Data Quality Improvement	2012	8th International Conference on Ecological Informatics				NA	NA	Google scholar download to Zotero reference manager	Extract number of citations from web snapshots	Manual characterization of papers		Quality control checking
Davis, Edward Byrd; McGuire, Jenny L.; Orcutt, John D.	Ecological niche models of mammalian glacial refugia show consistent bias	2014	Ecography	37	11	1133-1138	10.1111/ecog.01294	NA	Google scholar download to Zotero reference manager	Extract number of citations from web snapshots	Manual characterization of papers		Quality control checking
de Gasper, André Luís; Vibrans, Alexander Christian; Funez, Luis Adriano; Rigon-Jr, Morilo José; Bittencourt, Felipe; Vieira, Carina	Dr. Roberto Miguel Klein Herbarium (FURB), Blumenau, Southern Brazil	2014	PhytoKeys	NA	42	21-37	10.3897/phytokeys.42.6865	NA	Google scholar download to Zotero reference manager	Extract number of citations from web snapshots	Manual characterization of papers		Quality control checking
De Giovanni, Renato; Bernacci, Luís Carlos; de Siqueira, Marinez Ferreira; Rocha, Flávia Souza	The real task of selecting records for ecological niche modelling	2012	Natureza & Conserva̤̣o	10	2	139-144	10.4322/natcon.2012.018	NA	Google scholar download to Zotero reference manager	Extract number of citations from web snapshots	Manual characterization of papers		Quality control checking
de la Torre, Lucia; Cerón, Carlos; Balslev, Henrik; Borchsenius, Finn	A biodiversity informatics approach to ethnobotany: Meta-analysis of plant use patterns in Ecuador	2012	Ecology and Society	17	1		10.5751/es-04582-170115	NA	Google scholar download to Zotero reference manager	Extract number of citations from web snapshots	Manual characterization of papers		Quality control checking
de Siqueira, Carlos Eduardo; Zanin, Ana; Neto, Luiz Menini	Orchidaceae in Santa Catarina: Update, geographic distribution and conservation	2014	Check List	10	6	1452-1478	10.15560/10.6.1452	NA	Google scholar download to Zotero reference manager	Extract number of citations from web snapshots	Manual characterization of papers		Quality control checking
Dekoninck, Wouter; Brosens, Dimitri; Vankerkhoven, Francois; Ignace, David; Wegnez, Philippe; Noé, Nico; Heughebaert, André; Bortels, Jeannine	FORMIDABEL: The Belgian ants database	2013	ZooKeys	306		59-70	10.3897/zookeys.306.4898.figure6	NA	Google scholar download to Zotero reference manager	Extract number of citations from web snapshots	Manual characterization of papers		Quality control checking
Dengler, Jürgen; Jansen, Florian; Glöckler, Falko; Peet, Robert K.; De Cáceres, Miquel; Chytr<U+1EF3>, Milan; Ewald, Jörg; Oldeland, Jens; Lopez-Gonzalez, Gabriela; Finckh, Manfred; others	The Global Index of Vegetation-Plot Databases (GIVD): a new resource for vegetation science	2011	Journal of Vegetation Science	22	4	582-597	10.1111/j.1654-1103.2011.01265.x	NA	Google scholar download to Zotero reference manager	Extract number of citations from web snapshots	Manual characterization of papers		Quality control checking
Deyo, Nicholas S.; Van Devender, Thomas R.; Smith, Alex; Gilbert, Edward	Documenting the biodiversity of the Madrean Archipelago: An analysis of a virtual flora and fauna	2013	USDA			292-299	NA	NA	Google scholar download to Zotero reference manager	Extract number of citations from web snapshots	Manual characterization of papers		Quality control checking
Dimopoulos, P.; Tsiripidis, I.; Bergmeier, E.; Fotiadis, G.; Theodoropoulos, K.; Raus, T.; Panitsa, M.; Kallimanis, A. S.; S<U+1EF3>kora, K. V.; Mucina, L.	Towards the Hellenic national vegetation database: VegHellas	2012	Plant Sociology	49	2	81-87	10.7338/pls2012492/06	NA	Google scholar download to Zotero reference manager	Extract number of citations from web snapshots	Manual characterization of papers		Quality control checking
Dodd, Aaron J.; McCarthy, Michael A.; Ainsworth, Nigel; Burgman, Mark A.	Identifying hotspots of alien plant naturalisation in Australia: approaches and predictions	2016	Biological Invasions	18	3	631-645	10.1007/s10530-015-1035-8	NA	Google scholar download to Zotero reference manager	Extract number of citations from web snapshots	Manual characterization of papers		Quality control checking
Durand, Jean-Dominique; Whitfield, Alan K.	Biogeography and Distribution of Mugilidae in the Western, Central and Southern Regions of Africa	2015	Biology, Ecology and Culture of Grey Mullets (Mugilidae)			102-115	10.1201/b19927-7	NA	Google scholar download to Zotero reference manager	Extract number of citations from web snapshots	Manual characterization of papers		Quality control checking
Dutra, Valquíria Ferreira; Alves-Araújo, Anderson; Carrijo, Tatiana Tavares	Angiosperm Checklist of Espírito Santo: using electronic tools to improve the knowledge of an Atlantic Forest biodiversity hotspot	2015	Rodrigu̩sia	66	4	1145-1152	10.1590/2175-7860201566414	NA	Google scholar download to Zotero reference manager	Extract number of citations from web snapshots	Manual characterization of papers		Quality control checking
Economo, Evan P.; Sarnat, Eli M.; Janda, Milan; Clouse, Ronald; Klimov, Pavel B.; Fischer, Georg; Blanchard, Benjamin D.; Ramirez, Lizette N.; Andersen, Alan N.; Berman, Maia; others	Breaking out of biogeographical modules: range expansion and taxon cycles in the hyperdiverse ant genus Pheidole	2015	Journal of Biogeography	42	12	2289-2301	10.1111/jbi.12592	NA	Google scholar download to Zotero reference manager	Extract number of citations from web snapshots	Manual characterization of papers		Quality control checking
Ensing, David J.; Moffat, Chandra E.; Pither, Jason	Taxonomic identification errors generate misleading ecological niche model predictions of an invasive hawkweed	2012	Botany	91	3	137-147	10.1139/cjb-2012-0205	NA	Google scholar download to Zotero reference manager	Extract number of citations from web snapshots	Manual characterization of papers		Quality control checking
Escribano, Nora; Ariño, Arturo H.; Galicia, David	Biodiversity data obsolescence and land uses changes	2016	PeerJ	4		2018-01-15	10.7287/peerj.2743v0.1/reviews/1	NA	Google scholar download to Zotero reference manager	Extract number of citations from web snapshots	Manual characterization of papers		Quality control checking
Espinosa, Marta; López, Josefa	Herbarium of Vascular Plants Collection of the University of Extremadura (Spain)	2013	PhytoKeys		25	1-13	10.3897/phytokeys.25.5341	NA	Google scholar download to Zotero reference manager	Extract number of citations from web snapshots	Manual characterization of papers		Quality control checking
Esselman, Peter C.; Allan, J. D.	Application of species distribution models and conservation planning software to the design of a reserve network for the riverine fishes of northeastern Mesoamerica	2011	Freshwater Biology	56	1	71-88	10.1111/j.1365-2427.2010.02417.x	NA	Google scholar download to Zotero reference manager	Extract number of citations from web snapshots	Manual characterization of papers		Quality control checking
Ewald, Jörg	Vegetation databases provide a close-up on altitudinal tree species distribution in the Bavarian Alps	2012	Biodiversity and Ecology	4		41-48	10.7809/b-e.00058	NA	Google scholar download to Zotero reference manager	Extract number of citations from web snapshots	Manual characterization of papers		Quality control checking
Fajardo, Javier; Lessmann, Janeth; Bonaccorso, Elisa; Devenish, Christian; Muñoz, Jesús	Combined Use of Systematic Conservation Planning, Species Distribution Modelling, and Connectivity Analysis Reveals Severe Conservation Gaps in a Megadiverse Country (Peru)	2014	PLOS ONE	9	12	2018-01-23	10.1371/journal.pone.0122159	NA	Google scholar download to Zotero reference manager	Extract number of citations from web snapshots	Manual characterization of papers		Quality control checking
Faulkner, Katelyn T.; Robertson, Mark P.; Rouget, Mathieu; Wilson, John R. U.	A simple, rapid methodology for developing invasive species watch lists	2014	Biological Conservation	179		25-32	10.1016/j.biocon.2014.08.014	NA	Google scholar download to Zotero reference manager	Extract number of citations from web snapshots	Manual characterization of papers		Quality control checking
Feeley, Kenneth	Are We Filling the Data Void? An Assessment of the Amount and Extent of Plant Collection Records and Census Data Available for Tropical South America	2015	PLOS ONE	10	4	2018-01-17	10.1371/journal.pone.0125629	NA	Google scholar download to Zotero reference manager	Extract number of citations from web snapshots	Manual characterization of papers		Quality control checking
Feeley, Kenneth J.	Distributional migrations, expansions, and contractions of tropical plant species as revealed in dated herbarium records	2012	Global Change Biology	18	4	1335-1341	10.1111/j.1365-2486.2011.02602.x	NA	Google scholar download to Zotero reference manager	Extract number of citations from web snapshots	Manual characterization of papers		Quality control checking
Feeley, Kenneth J.; Silman, Miles R.	Keep collecting: accurate species distribution modelling requires more collections than previously thought	2011	Diversity and Distributions	17	6	1132-1140	10.1111/j.1472-4642.2011.00813.x	NA	Google scholar download to Zotero reference manager	Extract number of citations from web snapshots	Manual characterization of papers		Quality control checking
Feidas, Haralambos; Kouam, Marc K.; Kantzoura, Vaia; Theodoropoulos, Georgios	Global geographic distribution of Trichinella species and genotypes	2014	Infection, Genetics and Evolution	26		255-266	10.1016/j.meegid.2014.06.009	NA	Google scholar download to Zotero reference manager	Extract number of citations from web snapshots	Manual characterization of papers		Quality control checking
Fernández, Daniel; Nakamura, Miguel	Estimation of spatial sampling effort based on presence-only data and accessibility	2015	Ecological Modelling	299		147-155	10.1016/j.ecolmodel.2014.12.017	NA	Google scholar download to Zotero reference manager	Extract number of citations from web snapshots	Manual characterization of papers		Quality control checking
Fernández, Miguel; Navarro, Laetitia M.; Apaza-Quevedo, Amira; Gallegos, Silvia C.; Marques, Alexandra; Zambrana-Torrelio, Carlos; Wolf, Florian; Hamilton, Healy; Aguilar-Kirigin, Alvaro J.; Aguirre, Luis F.; others	Challenges and opportunities for the Bolivian biodiversity observation network	2015	Biodiversity	16	2018-02-03	86-98	10.1080/14888386.2015.1068710	NA	Google scholar download to Zotero reference manager	Extract number of citations from web snapshots	Manual characterization of papers		Quality control checking
Ferro, Michael L.; Flick, Andrew J.	Collection bias and the importance of natural history collections in species habitat modeling: a case study using Thoracophorus costalis Erichson (Coleoptera: Staphylinidae: Osoriinae), with a critique of GBIF.org	2015	The Coleopterists Bulletin	69	3	415-425	10.1649/0010-065x-69.3.415	NA	Google scholar download to Zotero reference manager	Extract number of citations from web snapshots	Manual characterization of papers		Quality control checking
Fitzgerald, Daniel B.; Tobler, Michael; Winemiller, Kirk O.	From richer to poorer: successful invasion by freshwater fishes depends on species richness of donor and recipient basins	2015	Global Change Biology	22		2440–2450	10.1111/gcb.13165	NA	Google scholar download to Zotero reference manager	Extract number of citations from web snapshots	Manual characterization of papers		Quality control checking
Fitzpatrick, Matthew C.; Sanders, Nathan J.; Ferrier, Simon; Longino, John T.; Weiser, Michael D.; Dunn, Rob	Forecasting the future of biodiversity: a test of single- and multi-species models for ants in North America	2011	Ecography	34	5	836-847	10.1111/j.1600-0587.2011.06653.x	NA	Google scholar download to Zotero reference manager	Extract number of citations from web snapshots	Manual characterization of papers		Quality control checking
Flemons, Paul; Berents, Penny	Image based Digitisation of Entomology Collections: Leveraging volunteers to increase digitization capacity	2012	ZooKeys	209		203-217	10.3897/zookeys.209.3146	NA	Google scholar download to Zotero reference manager	Extract number of citations from web snapshots	Manual characterization of papers		Quality control checking
Fletcher, D. H.; Gillingham, P. K.; Britton, J. R.; Blanchet, S.; Gozlan, Rodolphe Elie	Predicting global invasion risks: a management tool to prevent future introductions	2016	Nature Scientific Reports	6	26316	2018-01-08	10.1038/srep26316	NA	Google scholar download to Zotero reference manager	Extract number of citations from web snapshots	Manual characterization of papers		Quality control checking
Foley, Desmond H.; Wilkerson, Richard C.; Birney, Ian; Harrison, Stanley; Christensen, Jamie; Rueda, Leopoldo M.	MosquitoMap and the Mal-area calculator: new web tools to relate mosquito species distribution with vector borne disease	2010	International Journal of Health Geographics	9	1	2018-01-08	10.1186/1476-072x-9-11	NA	Google scholar download to Zotero reference manager	Extract number of citations from web snapshots	Manual characterization of papers		Quality control checking
Font, X.; Pérez-García, N.; Biurrun, I.; Fernández-González, F.; Lence, C.	The Iberian and Macaronesian Vegetation Information System, five years of online vegetations data publishing	2012	Plant Sociology	49	2	89-95	10.7809/b-e.00116	NA	Google scholar download to Zotero reference manager	Extract number of citations from web snapshots	Manual characterization of papers		Quality control checking
Fontes, Suelane Garcia; Stanzani, Silvio Luiz; Correa, Pedro Luiz Pizzigatti	A data mining framework for primary biodiversity data analysis	2015	New Contributions in Information Systems and Technologies	1		813-821	10.1007/978-3-319-16486-1_81	NA	Google scholar download to Zotero reference manager	Extract number of citations from web snapshots	Manual characterization of papers		Quality control checking
Fourcade, Yoan; Engler, Jan O.; Rödder, Dennis; Secondi, Jean	Mapping species distributions with MAXENT using a geographically biased sample of presence data: a performance assessment of methods for correcting sampling bias	2014	PLOS ONE	9	5	2018-01-13	10.1371/journal.pone.0097122	NA	Google scholar download to Zotero reference manager	Extract number of citations from web snapshots	Manual characterization of papers		Quality control checking
Franklin, Janet; Serra-Diaz, Josep M.; Syphard, Alexandra D.; Regan, Helen M.	Big data for forecasting the impacts of global change on plant communities	2017	Global Ecology and Biogeography	26	1	2018-06-17	10.1111/geb.12501	NA	Google scholar download to Zotero reference manager	Extract number of citations from web snapshots	Manual characterization of papers		Quality control checking
Fraser, Ceridwen I.; Terauds, Aleks; Smellie, John; Convey, Peter; Chown, Steven L.	Geothermal activity helps life survive glacial cycles	2014	Proceedings of the National Academy of Sciences	111	15	5634-5639	10.1073/pnas.1321437111	NA	Google scholar download to Zotero reference manager	Extract number of citations from web snapshots	Manual characterization of papers		Quality control checking
Frontoni, Emanuele; Mancini, Adriano; Zingaretti, Primo; Malinverni, Eva Savina; Pesaresi, Simone; Biondi, Edoardo; Pandolfi, Massimo; Marseglia, Maria; Sturari, Mirco; Zabaglia, Claudio	SITREM An interoperable and interactive web geographic information system for fauna flora and plant landscape data management	2014	ISPRS International Journal of Geo-Information	3	2	853-867	10.3390/ijgi3020853	NA	Google scholar download to Zotero reference manager	Extract number of citations from web snapshots	Manual characterization of papers		Quality control checking
Fuentes, Gabriela; Santamaría, Jorge M.	Papaya (Carica papaya L.): origin, domestication, and production	2014	Genetics and Genomics of Papaya			2018-03-15	10.1007/978-1-4614-8087-7_1	NA	Google scholar download to Zotero reference manager	Extract number of citations from web snapshots	Manual characterization of papers		Quality control checking
Fuentes, Nicol; Pauchard, Aníbal; Sánchez, Paulina; Esquivel, Jocelyn; Marticorena, Alicia	A new comprehensive database of alien plant species in Chile based on herbarium records	2013	Biological Invasions	15	4	847-858	10.1007/s10530-012-0334-6	NA	Google scholar download to Zotero reference manager	Extract number of citations from web snapshots	Manual characterization of papers		Quality control checking
Fujioka, Ei; Berghe, Edward Vanden; Donnelly, Ben; Castillo, Julio; Cleary, Jesse; Holmes, Chris; McKnight, Sean; Halpin, Patrick	Advancing Global Marine Biogeography Research with Open-source GIS Software and Cloud Computing	2012	Transactions in GIS	16	2	143-160	10.1111/j.1467-9671.2012.01310.x	NA	Google scholar download to Zotero reference manager	Extract number of citations from web snapshots	Manual characterization of papers		Quality control checking
Fujioka, Ei; Soldevilla, Melissa S.; Read, Andrew J.; Halpin, Patrick N.	Integration of passive acoustic monitoring data into OBIS-SEAMAP, a global biogeographic database, to advance spatially-explicit ecological assessments	2014	Ecological Informatics	21		59-73	10.1016/j.ecoinf.2013.12.004	NA	Google scholar download to Zotero reference manager	Extract number of citations from web snapshots	Manual characterization of papers		Quality control checking
Fuller, Pam; Neilson, Matthew E.	The US Geological Surveys Nonindigenous Aquatic Species Database over thirty years of tracking introduced aquatic species in the United States and counting	2015	Management of Biological Invasions	6	2	159-170	10.3391/mbi.2015.6.2.06	NA	Google scholar download to Zotero reference manager	Extract number of citations from web snapshots	Manual characterization of papers		Quality control checking
Furze, James; Hill, Jennifer; Zhu, Quan Min; Qiao, Feng	Algorithms for the characterisation of plant strategy patterns on a global scale	2012	American Journal of Geographic Information System	1	3	72-99	10.5923/j.ajgis.20120103.05	NA	Google scholar download to Zotero reference manager	Extract number of citations from web snapshots	Manual characterization of papers		Quality control checking
Gallagher, C. L.; de Moraes, P. L. R.	Hidden treasures: Brazilian plants collected by Prince Maximilian zu Wied held in the National Herbarium of Victoria (MEL)	2014	Muelleria	32		58-71	NA	ISSN 2204-2032	Google scholar download to Zotero reference manager	Extract number of citations from web snapshots	Manual characterization of papers		Quality control checking
Gallagher, Rachael V.; Beaumont, Linda J.; Hughes, Lesley; Leishman, Michelle R.	Evidence for climatic niche and biome shifts between native and novel ranges in plant species introduced to Australia	2010	Journal of Ecology	98	4	790-799	10.1111/j.1365-2745.2010.01677.x	NA	Google scholar download to Zotero reference manager	Extract number of citations from web snapshots	Manual characterization of papers		Quality control checking
Gallagher, Rachael V.; Leishman, Michelle R.; Miller, Joseph T.; Hui, Cang; Richardson, David M.; Suda, Jan; Trávnícek, Pavel	Invasiveness in introduced Australian acacias: the role of species traits and genome size	2011	Diversity and Distributions	17	5	884-897	10.1111/j.1472-4642.2011.00805.x	NA	Google scholar download to Zotero reference manager	Extract number of citations from web snapshots	Manual characterization of papers		Quality control checking
Gallardo, Belinda; Zu Ermgassen, Philine SE; Aldridge, David C.	Invasion ratcheting in the zebra mussel (Dreissena polymorpha) and the ability of native and invaded ranges to predict its global distribution	2013	Journal of Biogeography	40	12	2274-2284	10.1111/jbi.12170	NA	Google scholar download to Zotero reference manager	Extract number of citations from web snapshots	Manual characterization of papers		Quality control checking
Garcia-Milagros, Eduardo; Funk, Vicki A.	data: Improving the use of information from museum specimens: Using Google Earth© to georeference Guiana Shield specimens in the US National Herbarium	2010	Frontiers of Biogeography	2	3	71-77	10.21425/f52312348	NA	Google scholar download to Zotero reference manager	Extract number of citations from web snapshots	Manual characterization of papers		Quality control checking
García-Sánchez, José; Cabezudo, Baltasar	Herbarium of the University of Malaga (Spain): Vascular Plants Collection	2013	PhytoKeys		26	2018-07-19	10.3897/phytokeys.26.5396	NA	Google scholar download to Zotero reference manager	Extract number of citations from web snapshots	Manual characterization of papers		Quality control checking
Gatto, Francesca; Katsanevakis, Stelios; Vandekerkhove, Jochen; Zenetos, Argyro; Cardoso, Ana Cristina	Evaluation of online information sources on alien species in Europe: the need of harmonization and integration	2013	Environmental Management	51	6	1137-1146	10.1007/s00267-013-0042-8	NA	Google scholar download to Zotero reference manager	Extract number of citations from web snapshots	Manual characterization of papers		Quality control checking
Geluso, Kenneth N.; Geluso, Keith	Bats of Kimball and Cheyenne Counties in the Panhandle of Nebraska	2016	Special Publications Museum of Texas Tech University		65	183-200	NA	ISSN 0149-1768	Google scholar download to Zotero reference manager	Extract number of citations from web snapshots	Manual characterization of papers		Quality control checking
Gemeinholzer, Birgit; Dröge, Gabriele; Zetzsche, Holger; Haszprunar, Gerhard; Klenk, Hans-Peter; Güntsch, Anton; Berendsohn, Walter G.; Wägele, Johann-Wolfgang	The DNA Bank Network: the start from a German initiative	2011	Biopreservation and Biobanking	9	1	51-55	10.1089/bio.2010.0029	NA	Google scholar download to Zotero reference manager	Extract number of citations from web snapshots	Manual characterization of papers		Quality control checking
Giannini, T. C.; Lira-Saade, R.; Ayala, R.; Saraiva, A. M.; Alves-dos-Santos, I.	Ecological niche similarities of Peponapis bees and non-domesticated Cucurbita species	2011	Ecological Modelling	222	12	2011-2018	10.1016/j.ecolmodel.2011.03.031	NA	Google scholar download to Zotero reference manager	Extract number of citations from web snapshots	Manual characterization of papers		Quality control checking
Gibson, Neil; Yates, Colin J.; Dillon, Rebecca	Plant communities of the ironstone ranges of South Western Australia: hotspots for plant diversity and mineral deposits	2010	Biodiversity and Conservation	19	14	3951-3962	10.1007/s10531-010-9939-1	NA	Google scholar download to Zotero reference manager	Extract number of citations from web snapshots	Manual characterization of papers		Quality control checking
Glöckler, Mr Falko; Hoffmann, Ms Jana; Theeten, Mr Franck	The BioCASe Monitor Service-A tool for monitoring progress and quality of data provision through distributed data networks	2013	Biodiversity Data Journal		1	2018-01-16	10.3897/bdj.1.e968	NA	Google scholar download to Zotero reference manager	Extract number of citations from web snapshots	Manual characterization of papers		Quality control checking
Godoy, Oscar; de Lemos-Filho, José Pires; Valladares, Fernando	Invasive species can handle higher leaf temperature under water stress than Mediterranean natives	2011	Environmental and Experimental Botany	71	2	207-214	10.1016/j.envexpbot.2010.12.001	NA	Google scholar download to Zotero reference manager	Extract number of citations from web snapshots	Manual characterization of papers		Quality control checking
Goldsmith, Gregory R.; Morueta-Holme, Naia; Sandel, Brody; Fitz, Eric D.; Fitz, Samuel D.; Boyle, Brad; Casler, Nathan; Engemann, Kristine; Jørgensen, Peter M.; Kraft, Nathan JB; others	Plant-O-Matic: a dynamic and mobile guide to all plants of the Americas	2016	Methods in Ecology and Evolution	7	8	960-965	10.1111/2041-210X.12548	NA	Google scholar download to Zotero reference manager	Extract number of citations from web snapshots	Manual characterization of papers		Quality control checking
Gonçalves, Gislene Lopes; Moreira, Gilson Rudinei Pires; Brito, Rosângela; Vargas, Héctor A.; others	Stranger in a known land: Bayesian analysis confirms the presence of an Australian leaf miner in the Chilean Atacama Desert	2015	BioInvasions Records	4		67-73	10.3391/bir.2015.4.1.11	NA	Google scholar download to Zotero reference manager	Extract number of citations from web snapshots	Manual characterization of papers		Quality control checking
González-Orozco, Carlos E.; Thornhill, Andrew H.; Knerr, Nunzio; Laffan, Shawn; Miller, Joseph T.	Biogeographical regions and phytogeography of the eucalypts	2014	Diversity and Distributions	20	1	46-58	10.1111/ddi.12129	NA	Google scholar download to Zotero reference manager	Extract number of citations from web snapshots	Manual characterization of papers		Quality control checking
González-Salazar, Constantino; Stephens, Christopher R.; Marquet, Pablo A.	Comparing the relative contributions of biotic and abiotic factors as mediators of species’ distributions	2013	Ecological Modelling	248		57-70	10.1016/j.ecolmodel.2012.10.007	NA	Google scholar download to Zotero reference manager	Extract number of citations from web snapshots	Manual characterization of papers		Quality control checking
González, Camila; Wang, Ophelia; Strutz, Stavana E.; González-Salazar, Constantino; Sánchez-Cordero, Víctor; Sarkar, Sahotra	Climate change and risk of leishmaniasis in North America: predictions from ecological niche models of vector and reservoir species	2010	PLOS Neglected Tropical Diseases	4	1	2018-01-16	10.1371/journal.pntd.0000585	NA	Google scholar download to Zotero reference manager	Extract number of citations from web snapshots	Manual characterization of papers		Quality control checking
Gonzlez-Orozco, Carlos E.; Laffan, Shawn W.; Miller, Joseph T.	Spatial distribution of species richness and endemism of the genus Acacia in Australia	2011	Australian Journal of Botany	59	7	601-609	10.1071/bt11112	NA	Google scholar download to Zotero reference manager	Extract number of citations from web snapshots	Manual characterization of papers		Quality control checking
Graf, Daniel L.; Cummings, Kevin S.	Freshwater mussel (Mollusca: Bivalvia: Unionoida) richness and endemism in the ecoregions of Africa and Madagascar based on comprehensive museum sampling	2011	Hydrobiologia	678	1	17-36	10.1007/s10750-011-0810-5	NA	Google scholar download to Zotero reference manager	Extract number of citations from web snapshots	Manual characterization of papers		Quality control checking
Gray, Claudia L.; Hill, Samantha LL; Newbold, Tim; Hudson, Lawrence N.; Börger, Luca; Contu, Sara; Hoskins, Andrew J.; Ferrier, Simon; Purvis, Andy; Scharlemann, Jörn PW	Local biodiversity is higher inside than outside terrestrial protected areas worldwide	2016	Nature Communications	7		2018-01-07	10.1038/ncomms12306	NA	Google scholar download to Zotero reference manager	Extract number of citations from web snapshots	Manual characterization of papers		Quality control checking
Green, TG Allan; Seppelt, Rod D.; Brabyn, Lars R.; Beard, Catherine; Türk, Roman; Lange, Otto L.	Flora and vegetation of Cape Hallett and vicinity, northern Victoria Land, Antarctica	2015	Polar Biology	38	11	1825-1845	10.1007/s00300-015-1744-6	NA	Google scholar download to Zotero reference manager	Extract number of citations from web snapshots	Manual characterization of papers		Quality control checking
Greyling, Telané; Irish, John	Namdeb Orm Lom Eia: Invertebrate Assessment	2010	Ecological Equine Consultancy, Biodata Consultancy			2018-01-15	NA	NA	Google scholar download to Zotero reference manager	Extract number of citations from web snapshots	Manual characterization of papers		Quality control checking
Gries, Corinna; Gilbert, Edward; Franz, Nico	Symbiota A virtual platform for creating voucher based biodiversity information communities	2014	Biodiversity Data Journal	2		2018-01-24	10.3897/bdj.2.e1114	NA	Google scholar download to Zotero reference manager	Extract number of citations from web snapshots	Manual characterization of papers		Quality control checking
Griffiths, Huw James; Waller, Catherine Louise	The first comprehensive description of the biodiversity and biogeography of Antarctic and Sub-Antarctic intertidal communities	2016	Journal of Biogeography	43		1143–1155	10.1111/jbi.12708	NA	Google scholar download to Zotero reference manager	Extract number of citations from web snapshots	Manual characterization of papers		Quality control checking
Groom, Q. J.; O’Reilly, C.; Humphrey, T.	Herbarium specimens reveal the exchange network of British and Irish botanists 1856 to 1932	2014	New Journal of Botany	4	2	95-103	10.1179/2042349714y.0000000041	NA	Google scholar download to Zotero reference manager	Extract number of citations from web snapshots	Manual characterization of papers		Quality control checking
Grubisha, Lisa C.; Dowie, Nicholas J.; Miller, Steven L.; Hazard, Christina; Trowbridge, Steven M.; Horton, Thomas R.; Klooster, Matthew R.	Rhizopogon kretzerae sp. nov.: the rare fungal symbiont in the tripartite system with Pterospora andromedea and Pinus strobus	2014	Botany	92	7	527-534	10.1139/cjb-2013-0309	NA	Google scholar download to Zotero reference manager	Extract number of citations from web snapshots	Manual characterization of papers		Quality control checking
Güntsch, A.; Fichtmüller, D.; Kirchhoff, A.; Berendsohn, W. G.	Efficient rescue of threatened biodiversity data using reBiND workflows	2012	Plant Biosystems-An International Journal Dealing with all Aspects of Plant Biology	146	4	752-755	10.1080/11263504.2012.740086	NA	Google scholar download to Zotero reference manager	Extract number of citations from web snapshots	Manual characterization of papers		Quality control checking
Güntsch, Anton; Berendsohn, Walter	OpenUp Creating a cross-domain pipeline for natural history data	2012	ZooKeys	209		47-54	10.3897/zookeys.209.3179	NA	Google scholar download to Zotero reference manager	Extract number of citations from web snapshots	Manual characterization of papers		Quality control checking
Guralnick, Robert P.; Zermoglio, Paula F.; Wieczorek, John; LaFrance, Raphael; Bloom, David; Russell, Laura	The importance of digitized biocollections as a source of trait data and a new VertNet resource	2016	Database: The Journal of Biological Databases and Curation	2016		2018-01-13	10.1093/database/baw158	NA	Google scholar download to Zotero reference manager	Extract number of citations from web snapshots	Manual characterization of papers		Quality control checking
Gurgel, Carlos FD; Wernberg, Thomas; Thomsen, Mads S.; Russell, Bayden D.; Adam, Paul; Waters, Jonathan M.; Connell, Sean D.	Shared patterns of species turnover between seaweeds and seed plants break down at increasing distances from the sea	2014	Ecology and Evolution	4	1	27-34	10.1002/ece3.893	NA	Google scholar download to Zotero reference manager	Extract number of citations from web snapshots	Manual characterization of papers		Quality control checking
Hall, Kathryn A.; Sutcliffe, Patricia R.; Hooper, John NA; Alencar, Aline; Vacelet, Jean; Pisera, Andrzej; Petek, Sylvain; Folcher, Eric; Butscher, John; Orempuller, Joel; others	Affinities of Sponges (Porifera) of the Marquesas and Society Islands, French Polynesia	2013	Pacific Science	67	4	493-511	10.2984/67.4.1	NA	Google scholar download to Zotero reference manager	Extract number of citations from web snapshots	Manual characterization of papers		Quality control checking
Hanssen, Frank Ole; Mathur, Vinod B.; Athreya, Vidya; Barve, Vijay; Bhardwaj, Rupa; Boumans, Louis; Cadman, Mandy; Chavan, Vishwas; Ghosh, Mousumi; Lindgaard, Arild; others	Capacity building for Intergovernmental Platform for Biodiversity and Ecosystem Services (IPBES). Final report. Indo-Norwegian pilot project on capacity building in biodiversity informatics for enhanced decision making, improved nature conservation and sustainable development.	2014	Norwegian Institute for Nature Research			1-115	NA	http://hdl.handle.net/11250/2397715	Google scholar download to Zotero reference manager	Extract number of citations from web snapshots	Manual characterization of papers		Quality control checking
Harris, David J.; Armstrong, Kate E.; Walters, Gretchen M.; Wilks, Chris; Mouandza Mbembo, Jean-Claude; Niangadouma, Raoul; Wieringa, Jan J.; Breteler, Frans J.	Phytogeographical analysis and checklist of the vascular plants of Loango National Park, Gabon	2012	Plant Ecology and Evolution	145	2	242-257	10.5091/plecevo.2012.641	NA	Google scholar download to Zotero reference manager	Extract number of citations from web snapshots	Manual characterization of papers		Quality control checking
Harris, Stephen A.; Marner, Serena K.; Proença, Carolyn	William Dampier's Brazilian botanical observations in 1699	2016	Journal of the History of Collections			2018-01-09	10.1093/jhc/fhw023	NA	Google scholar download to Zotero reference manager	Extract number of citations from web snapshots	Manual characterization of papers		Quality control checking
Hattab, Tarek; Albouy, Camille; Lasram, Frida Ben Rais; Somot, Samuel; Le Loc'h, François; Leprieur, Fabien	Towards a better understanding of potential impacts of climate change on marine species distribution: a multiscale modelling approach	2014	Global Ecology and Biogeography	23	12	1417-1429	10.1111/geb.12217	NA	Google scholar download to Zotero reference manager	Extract number of citations from web snapshots	Manual characterization of papers		Quality control checking
Hausmann, A.; Miller, S.E.; Holloway, J.D.; deWaard, J.R.; Pollock; Prosser, S.W.; Hebert, , P.D	Calibrating the taxonomy of a megadiverse insect family: 3000 DNA barcodes from geometrid type specimens (Lepidoptera, Geometridae)	2016	Genome	59	9	671-84	10.1139/gen-2015-0197	NA	Google scholar download to Zotero reference manager	Extract number of citations from web snapshots	Manual characterization of papers		Quality control checking
Hay, Simon I.; Sinka, Marianne E.; Okara, Robi M.; Kabaria, Caroline W.; Mbithi, Philip M.; Tago, Carolynn C.; Benz, David; Gething, Peter W.; Howes, Rosalind E.; Patil, Anand P.; others	Developing global maps of the dominant Anopheles vectors of human malaria	2010	PLOS Medicine	7	2	2018-01-06	10.1371/journal.pmed.1000209	NA	Google scholar download to Zotero reference manager	Extract number of citations from web snapshots	Manual characterization of papers		Quality control checking
He, Li; Liao, Shuai; Chen, Shi-Pin; Zhang, Zhi-Xiang	Nomenclatural notes of Salix wangiana and S. zangica var. tibetica (Salicaceae)	2016	Phytotaxa	245	1	71-74	10.11646/phytotaxa.245.1.8	NA	Google scholar download to Zotero reference manager	Extract number of citations from web snapshots	Manual characterization of papers		Quality control checking
Heap, Marshall J.; Culham, Alastair	Automated pre-processing strategies for species occurrence data used in biodiversity modelling	2010	International Conference on Knowledge-Based and Intelligent Information and Engineering Systems			517-526	10.1007/978-3-642-15384-6_55	NA	Google scholar download to Zotero reference manager	Extract number of citations from web snapshots	Manual characterization of papers		Quality control checking
Hempel, Stefan; Götzenberger, Lars; Kühn, Ingolf; Michalski, Stefan G.; Rillig, Matthias C.; Zobel, Martin; Moora, Mari	Mycorrhizas in the Central European flora: relationships with plant life history traits and ecology	2013	Ecology	94	6	1389-1399	10.1890/12-1700.1	NA	Google scholar download to Zotero reference manager	Extract number of citations from web snapshots	Manual characterization of papers		Quality control checking
Hernandez-Triana, Luis Miguel; MONTES DE OCA, FERNANDA; Prosser, Sean WJ; Hebert, Paul DN; Gregory, Ryan; MCMURTRIE, SHELLEY	DNA barcoding as an aid for species identification in Austral black flies (Insecta: Diptera: Simuliidae)	2015	Genome	60	4	348-357	10.1139/gen-2015-0168	NA	Google scholar download to Zotero reference manager	Extract number of citations from web snapshots	Manual characterization of papers		Quality control checking
Heubes, Jonathan; Schmidt, Marco; Stuch, Benjamin; García Márquez, Jaime R.; Wittig, Rüdiger; Zizka, Georg; Thiombiano, Adjima; Sinsin, Brice; Schaldach, Rüdiger; Hahn, Karen	The projected impact of climate and land use change on plant diversity: an example from West Africa	2013	Journal of Arid Environments	96		48-54	10.1016/j.jaridenv.2013.04.008	NA	Google scholar download to Zotero reference manager	Extract number of citations from web snapshots	Manual characterization of papers		Quality control checking
Hibbitts, Toby J.; Wahlberg, Scott A.; Voelker, Gary	Resolving the identity of Texas Desmognathus	2015	Southeastern Naturalist	14	2	213-220	10.1656/058.014.0206	NA	Google scholar download to Zotero reference manager	Extract number of citations from web snapshots	Manual characterization of papers		Quality control checking
Hickey, Betsy	Clonegal habitat and biodiversity report	2014	Carlow County Council			1-102	NA	NA	Google scholar download to Zotero reference manager	Extract number of citations from web snapshots	Manual characterization of papers		Quality control checking
HIGHAM, DANIELLE	The Manchester Museums Cassidinae Collection (Coleoptera, Chrysomelidae, Cassidinae)	2012	Genus	23	3	341-361	NA	NA	Google scholar download to Zotero reference manager	Extract number of citations from web snapshots	Manual characterization of papers		Quality control checking
Hof, Anouschka R.; Jansson, Roland; Nilsson, Christer	The usefulness of elevation as a predictor variable in species distribution modelling	2012	Ecological Modelling	246		86-90	10.1016/j.ecolmodel.2012.07.028	NA	Google scholar download to Zotero reference manager	Extract number of citations from web snapshots	Manual characterization of papers		Quality control checking
Hof, Anouschka R.; Jansson, Roland; Nilsson, Christer	How biotic interactions may alter future predictions of species distributions: future threats to the persistence of the arctic fox in Fennoscandia	2012	Diversity and Distributions	18	6	554-562	10.1111/j.1472-4642.2011.00876.x	NA	Google scholar download to Zotero reference manager	Extract number of citations from web snapshots	Manual characterization of papers		Quality control checking
Holt, Emily A.; Bradford, Robert; Garcia, Israel	Do lichens show latitudinal patterns of diversity?	2015	Fungal Ecology	15		63-72	10.1016/j.funeco.2015.03.004	NA	Google scholar download to Zotero reference manager	Extract number of citations from web snapshots	Manual characterization of papers		Quality control checking
Hope, Andrew G.; Takebayashi, Naoki; Galbreath, Kurt E.; Talbot, Sandra L.; Cook, Joseph A.	Temporal, spatial and ecological dynamics of speciation among amphi-Beringian small mammals	2013	Journal of Biogeography	40	3	415-429	10.1111/jbi.12056	NA	Google scholar download to Zotero reference manager	Extract number of citations from web snapshots	Manual characterization of papers		Quality control checking
Hope, Andrew G.; Waltari, Eric; Payer, David C.; Cook, Joseph A.; Talbot, Sandra L.	Future distribution of tundra refugia in northern Alaska	2013	Nature Climate Change	3	10	931-938	10.1038/nclimate1926	NA	Google scholar download to Zotero reference manager	Extract number of citations from web snapshots	Manual characterization of papers		Quality control checking
Houghton, David C.; Holzenthal, Ralph W.	Historical and contemporary biological diversity of Minnesota caddisflies: a case study of landscape-level species loss and trophic composition shift	2010	Journal of the North American Benthological Society	29	2	480-495	10.1899/09-029.1	NA	Google scholar download to Zotero reference manager	Extract number of citations from web snapshots	Manual characterization of papers		Quality control checking
Hubert, Nicolas; Wibowo, Arif; Busson, Frédéric; Caruso, Domenico; Sulandari, Sri; Nafiqoh, Nuna; Pouyaud, Laurent; Rüber, Lukas; Avarre, Jean-Christophe; Herder, Fabian; others	DNA Barcoding Indonesian freshwater fishes: challenges and prospects	2015	DNA Barcodes	3	1	144-169	10.1515/dna-2015-0018	NA	Google scholar download to Zotero reference manager	Extract number of citations from web snapshots	Manual characterization of papers		Quality control checking
Huemer, Peter; Mutanen, Marko; Sefc, Kristina M.; Hebert, Paul DN	Testing DNA barcode performance in 1000 species of European Lepidoptera: large geographic distances have small genetic impacts	2014	PLOS ONE	9	12	2018-01-22	10.1371/journal.pone.0115774	NA	Google scholar download to Zotero reference manager	Extract number of citations from web snapshots	Manual characterization of papers		Quality control checking
Huete-Pérez, Jorge A.	Genomic Biorepository of Coastal Marine Species in Estero Padre Ramos and Estero Real, Nicaragua	2012	Encuentro		93	2018-06-18	10.5377/encuentro.v0i93.908	NA	Google scholar download to Zotero reference manager	Extract number of citations from web snapshots	Manual characterization of papers		Quality control checking
Hung, Keng-Lou James; Ascher, John S.; Gibbs, Jason; Irwin, Rebecca E.; Bolger, Douglas T.	Effects of fragmentation on a distinctive coastal sage scrub bee fauna revealed through incidental captures by pitfall traps	2015	Journal of Insect Conservation	19	1	175-179	10.1007/s10841-015-9763-8	NA	Google scholar download to Zotero reference manager	Extract number of citations from web snapshots	Manual characterization of papers		Quality control checking
Hussein, Ahmed Naser; Mashohor, Syamsiah; Saripan, M. Iqbal	A texture-based approach for content based image retrieval system for plant leaves images	2011	2011 IEEE 7th International Colloquium on Signal Processing and its Applications (CSPA)			2018-11-14	10.1109/cspa.2011.5759833	NA	Google scholar download to Zotero reference manager	Extract number of citations from web snapshots	Manual characterization of papers		Quality control checking
Hutchings, Pat; Ahyong, Shane; Ashcroft, Michael; McGrouther, Mark; Reid, Amanda	Sydney Harbour: its diverse biodiversity	2013	Australian Zoologist	36	3	255-320	10.7882/az.2012.031	NA	Google scholar download to Zotero reference manager	Extract number of citations from web snapshots	Manual characterization of papers		Quality control checking
Hutchings, Pat; Glasby, Chris; Capa, Maria; Sampey, Alison	Kimberley marine biota. Historical data: polychaetes (Annelida)	2014	Records of the Western Australian Museum Supplement	8		133-159	10.18195/issn.0313-122x.84.2014.133-159	NA	Google scholar download to Zotero reference manager	Extract number of citations from web snapshots	Manual characterization of papers		Quality control checking
Ickert-Bond, Stefanie; Huettmann, Falk; el Loera, I.; Strecker, Lisa; Sekretareva, Nadya; Mikhailova, Yulia	New insights on Beringian plant distribution patterns	2013	Alaska Park Science	12		61-69	10.1130/abs/2018am-322020	NA	Google scholar download to Zotero reference manager	Extract number of citations from web snapshots	Manual characterization of papers		Quality control checking
Idohou, Rodrigue; Arino, Arturo; Assogbadjo, Achille; Kakai, Romain Glele; Sinsin, Brice	Diversity of Wild Palms (Arecaceae) in the Republic of Benin: Finding the Gaps in the National Inventory Combining Field and Digital Accessible Knowledge	2015	Biodiversity Informatics	10		45-55	10.17161/bi.v10i2.4914	NA	Google scholar download to Zotero reference manager	Extract number of citations from web snapshots	Manual characterization of papers		Quality control checking
Iftikhar, Romana; Ashfaq, Muhammad; Rasool, Akhtar; Hebert, Paul DN	DNA barcode analysis of thrips (Thysanoptera) diversity in Pakistan reveals cryptic species complexes	2016	PLOS ONE	11	1	1-12	10.1371/journal.pone.0146014	NA	Google scholar download to Zotero reference manager	Extract number of citations from web snapshots	Manual characterization of papers		Quality control checking
Ihlow, Flora; Dambach, Johannes; Engler, Jan O.; Flecks, Morris; Hartmann, Timo; Nekum, Sven; Rajaei, Hossein; Rödder, Dennis	On the brink of extinction? How climate change may affect global chelonian species richness and distribution	2012	Global Change Biology	18	5	1520-1530	10.1111/j.1365-2486.2011.02623.x	NA	Google scholar download to Zotero reference manager	Extract number of citations from web snapshots	Manual characterization of papers		Quality control checking
Ingwersen, Peter	Scientific Datasets: Informetric Characteristics and Social Utility Metrics for Biodiversity Data Sources	2014	Library and Information Sciences			107-117	10.1007/978-3-642-54812-3_8	NA	Google scholar download to Zotero reference manager	Extract number of citations from web snapshots	Manual characterization of papers		Quality control checking
Irish, J.	Biodiversity scoping study for EPL 2902	2012	Biodata Consultancy				NA	NA	Google scholar download to Zotero reference manager	Extract number of citations from web snapshots	Manual characterization of papers		Quality control checking
IUSAN, Claudio	Participatory monitoring of biodiversity in the Rodna Mountains National Park (biosphere reserve)	2013	Studia Universitatis Babes-Bolyai, Biologia	58	2	91-95	NA	NA	Google scholar download to Zotero reference manager	Extract number of citations from web snapshots	Manual characterization of papers		Quality control checking
Ivanova, Natalia V.; Kuzmina, Maria L.; Braukmann, Thomas WA; Borisenko, Alex V.; Zakharov, Evgeny V.	Authentication of herbal supplements using next-generation sequencing	2016	PLOS ONE	11	5	2018-01-24	10.1371/journal.pone.0168628	NA	Google scholar download to Zotero reference manager	Extract number of citations from web snapshots	Manual characterization of papers		Quality control checking
Jansen, Florian; Ewald, Jörg; Zerbe, Stefan	Ecological preferences of alien plant species in North-Eastern Germany	2011	Biological Invasions	13	12	2691-2701	10.1007/s10530-011-9939-4	NA	Google scholar download to Zotero reference manager	Extract number of citations from web snapshots	Manual characterization of papers		Quality control checking
Jansen, Florian; Glöckler, Falko; Chytr<U+1EF3>, Milan; De Cáceres, Miquel; Ewald, Jörg; Finckh, Manfred; Lopez-Gonzalez, Gabriela; Oldeland, Jens; Peet, Robert K.; Schaminée, Joop HJ; others	News from the Global Index of Vegetation-Plot Databases (GIVD): the metadata platform, available data, and their properties	2012	Biodiversity and Ecology	4		77-82	10.7809/b-e.00061	NA	Google scholar download to Zotero reference manager	Extract number of citations from web snapshots	Manual characterization of papers		Quality control checking
Janssen, John A.M.; Schmidt, Marco; Dressler, Stefan; Hahn, Karen; Hien, Mipro; Konaté, Souleymane; Lykke, Anne Mette; Mahamane, Ali; Sambou, Bienvenu; Sinsin, Brice; others	Addressing data property rights concerns and providing incentives for collaborative data pooling: the West African Vegetation Database approach	2011	Journal of Vegetation Science	22	4	614-620	10.1111/j.1654-1103.2011.01271.x	NA	Google scholar download to Zotero reference manager	Extract number of citations from web snapshots	Manual characterization of papers		Quality control checking
Jarnevich, Catherine S.; Evangelista, Paul; Stohlgren, Thomas J.; Morisette, Jeffery	Improving national-scale invasion maps: tamarisk in the western United States	2011	Western North American Naturalist	71	2	164-175	10.3398/064.071.0204	NA	Google scholar download to Zotero reference manager	Extract number of citations from web snapshots	Manual characterization of papers		Quality control checking
Jarnevich, Catherine S.; Holcombe, Tracy R.; Barnett, David T.; Stohlgren, Thomas J.; Kartesz, John T.	Forecasting weed distributions using climate data: a GIS early warning tool	2010	Invasive Plant Science and Management	3	4	365-375	10.1614/ipsm-08-073.1	NA	Google scholar download to Zotero reference manager	Extract number of citations from web snapshots	Manual characterization of papers		Quality control checking
Jarvis, Andy; Ramírez, Julián; Reymondin, Louis; Amariles, Daniel; Tobón, Hector; Camacho, Jorge; Tello, Jhon Jairo	Providing means for a better understanding of biodiversity: improving primary data and using it for threat assessment and in situ conservation planning in South America	2016	CIAT				NA	NA	Google scholar download to Zotero reference manager	Extract number of citations from web snapshots	Manual characterization of papers		Quality control checking
Jeppsson, Tobias; Lindhe, Anders; Gärdenfors, Ulf; Forslund, Pär	The use of historical collections to estimate population trends: a case study using Swedish longhorn beetles (Coleoptera: Cerambycidae)	2010	Biological Conservation	143	9	1940-1950	10.1016/j.biocon.2010.04.015	NA	Google scholar download to Zotero reference manager	Extract number of citations from web snapshots	Manual characterization of papers		Quality control checking
Jiménez-Valverde, Alberto; Lira-Noriega, Andres; Peterson, A. Townsend; Soberón, Jorge	Marshalling existing biodiversity data to evaluate biodiversity status and trends in planning exercises	2010	Ecological Research	25	5	947-957	10.1007/s11284-010-0753-8	NA	Google scholar download to Zotero reference manager	Extract number of citations from web snapshots	Manual characterization of papers		Quality control checking
Jochum, Kim; Huettmann, Falk	Spatial Information Management in Wildlife Ecology: Adding Spatially Explicit Behaviour Data to the Equation?	2010	Spatial Complexity, Informatics, and Wildlife Conservation			175-191	10.1007/978-4-431-87771-4_10	NA	Google scholar download to Zotero reference manager	Extract number of citations from web snapshots	Manual characterization of papers		Quality control checking
Jones, Miranda C.; Dye, Stephen R.; Fernandes, Jose A.; Frölicher, Thomas L.; Pinnegar, John K.; Warren, Rachel; Cheung, William WL	Predicting the impact of climate change on threatened species in UK waters	2013	PLOS ONE	8	1	2018-01-13	10.1371/journal.pone.0054216	NA	Google scholar download to Zotero reference manager	Extract number of citations from web snapshots	Manual characterization of papers		Quality control checking
Joshi, Shantanu	Odonata of India	2016	Parthenos	19		25	NA	NA	Google scholar download to Zotero reference manager	Extract number of citations from web snapshots	Manual characterization of papers		Quality control checking
Kalwij, Jesse M.; Robertson, Mark P.; van Rensburg, Berndt J.	Annual monitoring reveals rapid upward movement of exotic plants in a montane ecosystem	2015	Biological Invasions	17	12	3517-3529	10.1007/s10530-015-0975-3	NA	Google scholar download to Zotero reference manager	Extract number of citations from web snapshots	Manual characterization of papers		Quality control checking
Kano, Yuichi; Musikasinthorn, Prachya; Iwata, Akihisa; Tun, Sein; Yun, L. K. C.; Win, Seint Seint; Matsui, Shoko; Tabata, Ryoichi; Yamasaki, Takeshi; Watanabe, Katsutoshi	A dataset of fishes in and around Inle Lake, an ancient lake of Myanmar, with DNA barcoding, photo images and CT/3D models	2016	Biodiversity Data Journal		4	2018-01-12	10.3897/bdj.4.e10539	NA	Google scholar download to Zotero reference manager	Extract number of citations from web snapshots	Manual characterization of papers		Quality control checking
Kaplan, Zdenek; Danihelka, Jirí; Štepánková, Jitka; Bureš, Petr; Zázvorka, Jirí; Hroudová, Zdenka; Duchácek, Michal; Grulich, Vít; Repka, Radomír; Dancák, Martin; others	Distributions of vascular plants in the Czech Republic. Part 1	2015	Preslia		4	417-500	10.23855/preslia.2018.235	NA	Google scholar download to Zotero reference manager	Extract number of citations from web snapshots	Manual characterization of papers		Quality control checking
Katsanevakis, Stelios; Bogucarskis, Konstantins; Gatto, Francesca; Vandekerkhove, Jochen; Deriu, Ivan; Cardoso, Ana Cristina; others	Building the European Alien Species Information Network (EASIN): a novel approach for the exploration of distributed alien species data	2012	BioInvasions Records	1	4	235-245	10.3391/bir.2012.1.4.01	NA	Google scholar download to Zotero reference manager	Extract number of citations from web snapshots	Manual characterization of papers		Quality control checking
Katsanevakis, Stelios; Deriu, Ivan; D’Amico, Fabio; Nunes, Ana Luísa; Pelaez Sanchez, S.; Crocetta, Fabio; Arianoutsou, Margarita; Bazos, Ioannis; Christopoulou, Anastasia; Curto, Giovanna; others	European alien species information network (EASIN): supporting European policies and scientific research	2015	Management of Biological Invasions	6	2	147-157	10.3391/mbi.2015.6.2.05	NA	Google scholar download to Zotero reference manager	Extract number of citations from web snapshots	Manual characterization of papers		Quality control checking
Katsanevakis, Stelios; Gatto, Francesca; Zenetos, Argyro; Cardoso, Ana Cristina; others	How many marine aliens in Europe	2013	Management of Biological Invasions	4	1	37-42	10.3391/mbi.2013.4.1.05	NA	Google scholar download to Zotero reference manager	Extract number of citations from web snapshots	Manual characterization of papers		Quality control checking
Keinath, D. A.; Andersen, M. D.; Beauvais, G. P.	Range and modeled distribution of Wyoming’s species of greatest conservation need	2010	Wyoming Natural Diversity Database University of Wyoming			2018-01-15	NA	NA	Google scholar download to Zotero reference manager	Extract number of citations from web snapshots	Manual characterization of papers		Quality control checking
Kekkonen, Mari; Mutanen, Marko; Kaila, Lauri; Nieminen, Marko; Hebert, Paul DN	Delineating species with DNA barcodes: a case of taxon dependent method performance in moths	2015	PLOS ONE	10	4	1-32	10.1371/journal.pone.0122481	NA	Google scholar download to Zotero reference manager	Extract number of citations from web snapshots	Manual characterization of papers		Quality control checking
Keller, E. R. J.; Blattner, F. R.; Fritsch, R.; Pistrick, K.; Senula, A.; Zanke, C. D.	The genus Allium in the Gatersleben plant collections? progress in germplasm preservation, characterization and phylogenetic analysis	2012	Proceedings of the VI International Symposium on Edible Alliaceae	969		273-287	10.17660/actahortic.2012.969.36	NA	Google scholar download to Zotero reference manager	Extract number of citations from web snapshots	Manual characterization of papers		Quality control checking
Kelling, Steve; Fink, Daniel; Hochachka, Wesley; Rosenberg, Ken; Cook, Robert; Damoulas, Theodoros; Silva, Claudio; Michener, William	Estimating species distributions across space through time and with features of the environment	2011	The DATA Bonanza: Improving Knowledge Discovery in Science, Engineering, and Business			441-458	10.1002/9781118540343.ch22	NA	Google scholar download to Zotero reference manager	Extract number of citations from web snapshots	Manual characterization of papers		Quality control checking
Kersten, Rodrigo A.; Salesbram, João AM; Acra, Luiz A.	Herbarium of the Pontifical Catholic University of Parana HUCP Curitiba Southern Brazil	2017	Data	2	10	2018-01-12	10.3390/data2010010	NA	Google scholar download to Zotero reference manager	Extract number of citations from web snapshots	Manual characterization of papers		Quality control checking
Kery, Marc; Royle, J. Andrew; Schmid, Hans; Schaub, Michael; Volet, Bernard; Haefliger, Guido; Zbinden, Niklaus	Site occupancy distribution modeling to correct population trend estimates derived from opportunistic observations	2010	Conservation Biology	24	5	1388-1397	10.1111/j.1523-1739.2010.01479.x	NA	Google scholar download to Zotero reference manager	Extract number of citations from web snapshots	Manual characterization of papers		Quality control checking
Khoury, Colin K.; Heider, Bettina; Castañeda-Álvarez, Nora P.; Achicanoy, Harold A.; Sosa, Chrystian C.; Miller, Richard E.; Scotland, Robert W.; Wood, John RI; Rossel, Genoveva; Eserman, Lauren A.; others	Distributions, ex situ conservation priorities, and genetic resource potential of crop wild relatives of sweetpotato [Ipomoea batatas (L.) Lam., I. series Batatas]	2015	Frontiers in Plant Science	6	251	1-14	10.3389/fpls.2015.00251	NA	Google scholar download to Zotero reference manager	Extract number of citations from web snapshots	Manual characterization of papers		Quality control checking
Kiessling, Wolfgang; Simpson, Carl; Beck, Brian; Mewis, Heike; Pandolfi, John M.	Equatorial decline of reef corals during the last Pleistocene interglacial	2012	Proceedings of the National Academy of Sciences	109	52	21378-21383	10.3410/f.717968100.793467779	NA	Google scholar download to Zotero reference manager	Extract number of citations from web snapshots	Manual characterization of papers		Quality control checking
Kilian, Norbert; Henning, Tilo; Plitzner, Patrick; Müller, Andreas; Güntsch, Anton; Stöver, Ben C.; Müller, Kai F.; Berendsohn, Walter G.; Borsch, Thomas	Sample data processing in an additive and reproducible taxonomic workflow by using character data persistently linked to preserved individual specimens	2015	Database: The Journal of Biological Databases and Curation	2015		2018-01-19	10.1093/database/bav094	NA	Google scholar download to Zotero reference manager	Extract number of citations from web snapshots	Manual characterization of papers		Quality control checking
Klaassen, E. S.; Kwembeya, E. G.	A checklist of Namibian indigenous and naturalised plants	2013	Occasional Contributions, National Botanical Research Institute	5		1-596	NA	ISBN 978-99945-0-049-9	Google scholar download to Zotero reference manager	Extract number of citations from web snapshots	Manual characterization of papers		Quality control checking
Klazenga, Niels; Vaughan, Alison	Australia's Virtual Herbarium hits 5 million records	2014	Australasian Systematic Botany Society Newsletter	424093	61	2018-07-10	NA	ISSN 1034-1218	Google scholar download to Zotero reference manager	Extract number of citations from web snapshots	Manual characterization of papers		Quality control checking
Kleckova, I.; Cesanek, M.; Fric, Z.; Pellissier, Loïc	Diversification of the cold-adapted butterfly genus Oeneis related to Holarctic biogeography and climatic niche shifts	2015	Molecular Phylogenetics and Evolution	92		255-265	10.1016/j.ympev.2015.06.012	NA	Google scholar download to Zotero reference manager	Extract number of citations from web snapshots	Manual characterization of papers		Quality control checking
Knight-Davis, Stacey; Bruns, Todd; Tucker, Gordon	Big Things Have Small Beginnings: Curating a Large Natural History Collection–Processes and Lessons Learned	2015	Journal of Librarianship and Scholarly Communication	3	2	2018-01-21	10.7710/2162-3309.1240	NA	Google scholar download to Zotero reference manager	Extract number of citations from web snapshots	Manual characterization of papers		Quality control checking
Knisley, C. Barry; Woodcock, M. Ryan; Kippenhan, Michael G.	A morphological and mtDNA analysis of the badlands tiger beetle, Cicindela (s. str.) decemnotata Say, 1817 (Coleoptera: Carabidae: Cicindelinae) with the description of three new subspecies	2012	Insecta Mundi		Paper 731		NA	ISSN 0749-6737	Google scholar download to Zotero reference manager	Extract number of citations from web snapshots	Manual characterization of papers		Quality control checking
Koch, Marcus A.; Schröder, Christof N.; Kiefer, Markus; Sack, Peter	A treasure trove of plant biodiversity from the 20th century: The Werner Rauh Heritage Project at Heidelberg Botanical Garden and Herbarium	2013	Plant Systematics and Evolution	299	9	1793-1800	10.1007/s00606-013-0835-5	NA	Google scholar download to Zotero reference manager	Extract number of citations from web snapshots	Manual characterization of papers		Quality control checking
Koch, Marcus A.; Schröder, Christof N.; Kiefer, Markus; Sack, Peter	A treasure trove of plant biodiversity from the 20th century: The Werner Rauh Heritage Project at Heidelberg Botanical Garden and Herbarium	2013	Plant Systematics and Evolution	299	9	1793-1800	10.1007/s00606-013-0835-5	NA	Google scholar download to Zotero reference manager	Extract number of citations from web snapshots	Manual characterization of papers		Quality control checking
Kocmankova, E.; Trnka, M.; Eitzinger, J.; Dubrovsk<U+1EF3>, M.; Stepanek, P.; Semeradova, D.; Balek, J.; Skalak, P.; Farda, A.; Juroch, J.; others	Estimating the impact of climate change on the occurrence of selected pests at a high spatial resolution: a novel approach	2011	The Journal of Agricultural Science	149	2	185–195	10.1017/s0021859612000433	NA	Google scholar download to Zotero reference manager	Extract number of citations from web snapshots	Manual characterization of papers		Quality control checking
Kooyman, Robert; Rossetto, Maurizio; Allen, Chris; Cornwell, William	Australian tropical and subtropical rain forest community assembly: phylogeny, functional biogeography, and environmental gradients	2012	Biotropica	44	5	668-679	10.1111/j.1744-7429.2012.00861.x	NA	Google scholar download to Zotero reference manager	Extract number of citations from web snapshots	Manual characterization of papers		Quality control checking
Kooyman, Robert; Rossetto, Maurizio; Laffan, Shawn	Using Australian Virtual Herbarium data to find all the woody rain forest plants in Australia	2012	Cunninghamia	12	3	177-180	10.7751/cunninghamia.2012.12.014	NA	Google scholar download to Zotero reference manager	Extract number of citations from web snapshots	Manual characterization of papers		Quality control checking
Koralewska-Batura, Elzbieta; Bloszyk, Jerzy; Goldyn, Bartlomiej; Szybiak, Krystyna; Lesicki, Andrzej; Napierala, Agnieszka	Materials to the knowledge of molluscs of Wielkopolska. I. History and general remarks	2010	Folia Malacologica	18	1	15-28	10.2478/v10125-010-0003-2	NA	Google scholar download to Zotero reference manager	Extract number of citations from web snapshots	Manual characterization of papers		Quality control checking
Koulouri, Panayota; Gerovasileiou, Vasilis; Bailly, Nicolas	Cumacea of Greece: a preliminary checklist	2016	Biodiversity Data Journal		4	2018-01-08	10.3897/bdj.4.e9287.suppl1	NA	Google scholar download to Zotero reference manager	Extract number of citations from web snapshots	Manual characterization of papers		Quality control checking
Kramer-Schadt, Stephanie; Reinfelder, Vanessa; Niedballa, Jürgen; Lindenborn, Jana; Stillfried, Milena; Heckmann, Ilja; Wilting, Andreas	The Borneo Carnivore Database and the application of predictive distribution modelling	2016	Raffles Bulletin of Zoology, Supplement	33		18-41	NA	ISSN 2345-7600	Google scholar download to Zotero reference manager	Extract number of citations from web snapshots	Manual characterization of papers		Quality control checking
Kricsfalusy, Vladimir V.; Trevisan, Nicholas	Prioritizing regionally rare plant species for conservation using herbarium data	2014	Biodiversity and Conservation	23	1	39-61	10.1007/s10531-013-0583-4	NA	Google scholar download to Zotero reference manager	Extract number of citations from web snapshots	Manual characterization of papers		Quality control checking
Kružic, Borut	Natural History Museum Rijeka Collections Online Project	2012	Review of the National Center for Digitization		21	134-140	NA	NA	Google scholar download to Zotero reference manager	Extract number of citations from web snapshots	Manual characterization of papers		Quality control checking
Kulijer, Dejan; Marinov, Milen	Odonata from Bulgaria in the collection of National Museum of Bosnia and Herzegovina	2010	Acta Entomologica Serbica	15	2	161-169	10.1007/s10531-013-0583-4	NA	Google scholar download to Zotero reference manager	Extract number of citations from web snapshots	Manual characterization of papers		Quality control checking
Kurashima, Osamu; Jinbo, Utsugi; Ito, Motomi	Development of a Threatened Species Portal in the Asia-Pacific Region	2012	The Biodiversity Observation Network in the Asia-Pacific Region			267-276	10.1007/978-4-431-54032-8_20	NA	Google scholar download to Zotero reference manager	Extract number of citations from web snapshots	Manual characterization of papers		Quality control checking
Labay, Ben J.; Cohen, Adam E.; Hendrickson, Dean A.; Sissel, Blake; Sarkar, Sahotra; Casarez, Melissa	Final Report: Data compilation, distribution models, conservation planning, and status survey for selected fishes of concern in Texas and region	2013	Texas Parks and Wildlife Department			1-70	NA	NA	Google scholar download to Zotero reference manager	Extract number of citations from web snapshots	Manual characterization of papers		Quality control checking
Labay, Ben J.; Hendrickson, Dean A.; Cohen, Adam E.; Bonner, Timothy H.; King, Ryan S.; Kleinsasser, Leroy J.; Linam, Gordon W.; Winemiller, Kirk O.	Can species distribution models aid bioassessment when reference sites are lacking? Tests based on freshwater fishes	2015	Environmental Management	56	4	835-846	10.1007/s00267-015-0567-0	NA	Google scholar download to Zotero reference manager	Extract number of citations from web snapshots	Manual characterization of papers		Quality control checking
Labay, Ben; Cohen, Adam E.; Sissel, Blake; Hendrickson, Dean A.; Martin, F. Douglas; Sarkar, Sahotra	Assessing historical fish community composition using surveys, historical collection data, and species distribution models	2011	PLOS ONE	6	9	2018-01-13	10.1371/journal.pone.0025145	NA	Google scholar download to Zotero reference manager	Extract number of citations from web snapshots	Manual characterization of papers		Quality control checking
Landrum, Leslie R.; Lafferty, Daryl	PROXIMITY and CORRELATION: Two new computer programs for mining phytosociological information held in herbarium databases using central Arizona as a test case	2015	Taxon	64	5	998-1016	10.12705/645.9	NA	Google scholar download to Zotero reference manager	Extract number of citations from web snapshots	Manual characterization of papers		Quality control checking
Landry, Jean-François; Nazari, Vazrick; Dewaard, Jeremy R.; Mutanen, Marko; Lopez-Vaamonde, Carlos; Huemer, Peter; Hebert, Paul DN	Shared but overlooked: 30 species of Holarctic Microlepidoptera revealed by DNA barcodes and morphology	2013	Zootaxa	3749	1	1-93	10.11646/zootaxa.3749.1.1	NA	Google scholar download to Zotero reference manager	Extract number of citations from web snapshots	Manual characterization of papers		Quality control checking
Landucci, F.; Acosta, A. T. R.; Agrillo, E.; Attorre, Fabio; Biondi, E.; Cambria, V. E.; Chiarucci, A.; Del Vico, E.; De Sanctis, M.; Facioni, L.; others	VegItaly: The Italian collaborative project for a national vegetation database	2012	Plant Biosystems-An International Journal Dealing with all Aspects of Plant Biology	146	4	756-763	10.1080/11263504.2012.740093	NA	Google scholar download to Zotero reference manager	Extract number of citations from web snapshots	Manual characterization of papers		Quality control checking
Lavergne, E.; Zajonz, U.; Krupp, F.; Naseeb, F.; Aideed, M. S.	Diversity and composition of estuarine and lagoonal fish assemblages of Socotra Island, Yemen	2016	Journal of Fish Biology	88	5	2004-2026	10.1111/jfb.12964	NA	Google scholar download to Zotero reference manager	Extract number of citations from web snapshots	Manual characterization of papers		Quality control checking
Lavoie, Claude; Shah, Manzoor A.; Bergeron, Alexandre; Villeneuve, Paul	Explaining invasiveness from the extent of native range: new insights from plant atlases and herbarium specimens	2013	Diversity and Distributions	19	1	98-105	10.1111/ddi.12014	NA	Google scholar download to Zotero reference manager	Extract number of citations from web snapshots	Manual characterization of papers		Quality control checking
Lawrence, David J.; Larson, Eric R.; Liermann, Cathy A. Reidy; Mims, Meryl C.; Pool, Thomas K.; Olden, Julian D.	National parks as protected areas for US freshwater fish diversity	2011	Conservation Letters	4	5	364-371	10.1111/j.1755-263x.2011.00185.x	NA	Google scholar download to Zotero reference manager	Extract number of citations from web snapshots	Manual characterization of papers		Quality control checking
Lazarus, David B.	The deep-sea microfossil record of macroevolutionary change in plankton and its study	2011	Geological Society, London, Special Publications	358	1	141-166	10.1144/sp358.10	NA	Google scholar download to Zotero reference manager	Extract number of citations from web snapshots	Manual characterization of papers		Quality control checking
Le Lay, Gwenaëlle; Engler, Robin; Franc, Erika; Guisan, Antoine	Prospective sampling based on model ensembles improves the detection of rare species	2010	Ecography	33	6	1015-1027	10.1111/j.1600-0587.2010.06338.x	NA	Google scholar download to Zotero reference manager	Extract number of citations from web snapshots	Manual characterization of papers		Quality control checking
Lees, Alexander C.	Evidence for longitudinal migration by a 'sedentary' Brazilian flycatcher, the Ash-throated Casiornis	2016	Journal of Field Ornithology	87	3	251-259	10.1111/jofo.12159	NA	Google scholar download to Zotero reference manager	Extract number of citations from web snapshots	Manual characterization of papers		Quality control checking
Legon, Nick	Cheirospora botryospora-a very common rarity?	2012	Field Mycology	13	4	128-130	10.1016/j.fldmyc.2012.10.006	NA	Google scholar download to Zotero reference manager	Extract number of citations from web snapshots	Manual characterization of papers		Quality control checking
Leigh, Catherine; Laporte, Baptiste; Bonada, Núria; Fritz, Ken; Pella, Hervé; Sauquet, Eric; Tockner, Klement; Datry, Thibault	IRBAS: An online database to collate, analyze, and synthesize data on the biodiversity and ecology of intermittent rivers worldwide	2016	Ecology and Evolution	7		815-823	10.1002/ece3.2679	NA	Google scholar download to Zotero reference manager	Extract number of citations from web snapshots	Manual characterization of papers		Quality control checking
Leroux, Shawn J.; Larrivée, Maxim; Boucher-Lalonde, Véronique; Hurford, Amy; Zuloaga, Juan; Kerr, Jeremy T.; Lutscher, Frithjof	Mechanistic models for the spatial spread of species under climate change	2013	Ecological Applications	23	4	815-828	10.1890/12-1407.1	NA	Google scholar download to Zotero reference manager	Extract number of citations from web snapshots	Manual characterization of papers		Quality control checking
Levinsky, Irina; Araújo, Miguel B.; Nogués-Bravo, David; Haywood, Alan M.; Valdes, Paul J.; Rahbek, Carsten	Climate envelope models suggest spatio-temporal co-occurrence of refugia of African birds and mammals	2013	Global Ecology and Biogeography	22	3	351-363	10.1111/geb.12045	NA	Google scholar download to Zotero reference manager	Extract number of citations from web snapshots	Manual characterization of papers		Quality control checking
Li, Guoqing; Du, Sheng; Guo, Ke	Evaluation of limiting climatic factors and simulation of a climatically suitable habitat for Chinese sea buckthorn	2015	PLOS ONE	10	7	2018-01-18	10.1371/journal.pone.0131659	NA	Google scholar download to Zotero reference manager	Extract number of citations from web snapshots	Manual characterization of papers		Quality control checking
Li, Guoqing; Du, Sheng; Wen, Zhongming	Mapping the climatic suitable habitat of oriental arborvitae (Platycladus orientalis) for introduction and cultivation at a global scale	2016	Nature Scientific Reports	6		2018-01-09	10.1038/srep30009	NA	Google scholar download to Zotero reference manager	Extract number of citations from web snapshots	Manual characterization of papers		Quality control checking
Li, Guoqing; Xu, Guanghua; Guo, Ke; Du, Sheng	Mapping the global potential geographical distribution of black locust (Robinia pseudoacacia L.) using herbarium data and a maximum entropy model	2014	Forests	5	11	2773-2792	10.3390/f5112773	NA	Google scholar download to Zotero reference manager	Extract number of citations from web snapshots	Manual characterization of papers		Quality control checking
Li, Zhongrong; Wu, Ning; Gao, Xinfen; Wu, Yan; Oli, Krishna P.	Species level phenological responses to global warming as evidenced by herbarium collections in the Tibetan Autonomous Region	2013	Biodiversity and Conservation	22	1	141-152	10.1007/s10531-012-0408-x	NA	Google scholar download to Zotero reference manager	Extract number of citations from web snapshots	Manual characterization of papers		Quality control checking
Liow, Lee Hsiang; Finarelli, John A.	A dynamic global equilibrium in carnivoran diversification over 20 million years	2014	Proceedings of the Royal Society of London B: Biological Sciences	281	1778	2018-01-06	10.1098/rspb.2017.1213	NA	Google scholar download to Zotero reference manager	Extract number of citations from web snapshots	Manual characterization of papers		Quality control checking
Liow, Lee Hsiang; Skaug, Hans Julius; Ergon, Torbjørn; Schweder, Tore	Global occurrence trajectories of microfossils: environmental volatility and the rise and fall of individual species	2010	Paleobiology	36	2	224-252	10.1666/08080.1	NA	Google scholar download to Zotero reference manager	Extract number of citations from web snapshots	Manual characterization of papers		Quality control checking
Lira-Noriega, Andrés; Soberón, Jorge	The relationship among biodiversity, governance, wealth, and scientific capacity at a country level: Disaggregation and prioritization	2015	Ambio	44	5	391-400	10.1007/s13280-014-0581-0	NA	Google scholar download to Zotero reference manager	Extract number of citations from web snapshots	Manual characterization of papers		Quality control checking
Lo, Veronica; Wallace, Kathryn L.; Aquatic, West Coast	Overview of the status of the flora and fauna of the West Coast of Vancouver Island, Canada	2011	Social Ecological Assessment of the Marine and Coastal Areas of the West Coast of Vancouver Island			2018-01-15	10.2307/j.ctv16sjj.7	NA	Google scholar download to Zotero reference manager	Extract number of citations from web snapshots	Manual characterization of papers		Quality control checking
Long, James M.; Nibbelink, Nathan P.; McAbee, Kevin T.; Stahli, Julie W.	Assessment of freshwater fish assemblages and their habitats in the National Park Service system of the southeastern United States	2012	Fisheries	37	5	212-225	10.1080/03632415.2012.676835	NA	Google scholar download to Zotero reference manager	Extract number of citations from web snapshots	Manual characterization of papers		Quality control checking
Lopes, Daniela A.; Mainenti, Adriana; Sanches, Magda; Knoff, Marcelo; Gomes, Delir Corrêa	Type material of Platyhelminthes (Monogenoidea) housed in the Helminthological Collection of the Oswaldo Cruz Institute/FIOCRUZ (CHIOC), Rio de Janeiro, Brazil, from 1979 to 2016	2016	ZooKeys		616	1-75	10.3897/zookeys.616.8481	NA	Google scholar download to Zotero reference manager	Extract number of citations from web snapshots	Manual characterization of papers		Quality control checking
Low, Y. W.; Joffree, A. A.; Afiffin, A. K. M.	Novitates Bruneienses, 2. A remarkable new species of Begonia sect. Petermannia (Begoniaceae) from Brunei Darussalam	2015	Gardens Bulletin Singapore	67	1	61-68	10.3850/s2382581215000071	NA	Google scholar download to Zotero reference manager	Extract number of citations from web snapshots	Manual characterization of papers		Quality control checking
Macukanovic-Jocic, Marina; Steševic, Danijela; Rancic, Dragana; Stevanovic, Zora Dajic	Pollen morphology and the flower visitors of Chaerophyllum coloratum L.(Apiaceae)	2016	Acta Botanica Croatica	76	1	2018-01-08	10.1515/botcro-2016-0039	NA	Google scholar download to Zotero reference manager	Extract number of citations from web snapshots	Manual characterization of papers		Quality control checking
Major, Richard E.	Using museum collections and community surveys to monitor change in the birds of Sydney	2010	The Natural History of Sydney			239-240	10.7882/fs.2010.019	NA	Google scholar download to Zotero reference manager	Extract number of citations from web snapshots	Manual characterization of papers		Quality control checking
Marcer, Arnald; Pino, Joan; Pons, Xavier; Brotons, Lluís	Modelling invasive alien species distributions from digital biodiversity atlases. Model upscaling as a means of reconciling data at different scales	2012	Diversity and Distributions	18	12	1177-1189	10.1111/j.1472-4642.2012.00911.x	NA	Google scholar download to Zotero reference manager	Extract number of citations from web snapshots	Manual characterization of papers		Quality control checking
Marhold, Karol; Kempa, Matúš; Al-Shehbaz, Ihsan A.	Lectotypification of names of Himalayan Brassicaceae taxa currently placed in the genus Cardamine	2015	PhytoKeys		50	2018-09-23	10.3897/phytokeys.50.5080	NA	Google scholar download to Zotero reference manager	Extract number of citations from web snapshots	Manual characterization of papers		Quality control checking
Marini, Miguel Â; Barbet-Massin, Morgane; Lopes, Leonardo E.; Jiguet, Frédéric	Predicting the occurrence of rare Brazilian birds with species distribution models	2010	Journal of Ornithology	151	4	857-866	10.1007/s10336-010-0523-y	NA	Google scholar download to Zotero reference manager	Extract number of citations from web snapshots	Manual characterization of papers		Quality control checking
Marsico, Travis D.; Burt, Jennifer W.; Espeland, Erin K.; Gilchrist, George W.; Jamieson, Mary A.; Lindström, Leena; Roderick, George K.; Swope, Sarah; Sz\Hucs, Marianna; Tsutsui, Neil D.	Perspective: Underutilized resources for studying the evolution of invasive species during their introduction, establishment, and lag phases	2010	Evolutionary Applications	3	2	203-219	10.1111/j.1752-4571.2009.00101.x	NA	Google scholar download to Zotero reference manager	Extract number of citations from web snapshots	Manual characterization of papers		Quality control checking
Martellos, S.; Attorre, Fabio; De Felici, S.; Cesaroni, D.; Sbordoni, V.; Blasi, Carlo; Nimis, P. L.	Plant sciences and the Italian National biodiversity network	2011	Plant Biosystems-An International Journal Dealing with all Aspects of Plant Biology	145	4	758-761	10.1080/11263504.2011.620342	NA	Google scholar download to Zotero reference manager	Extract number of citations from web snapshots	Manual characterization of papers		Quality control checking
Martellos, Stefano; Aleffi, Michele; Tacchi, Roberta; Riccamboni, Rodolfo; Nimis, Pier Luigi	An information system on Italian liverworts, hornworts and mosses	2013	Plant Biosystems-An International Journal Dealing with all Aspects of Plant Biology	147	3	529-535	10.1080/11263504.2012.760497	NA	Google scholar download to Zotero reference manager	Extract number of citations from web snapshots	Manual characterization of papers		Quality control checking
Martin, F. Douglas; Cohen, Adam E.; Labay, Ben J.; Casarez, Melissa J.; Hendrickson, Dean A.	Apparent Persistence of a Landlocked Population of Gulf Pipefish, Syngnathus scovelli	2013	The Southwestern Naturalist	58	3	376-378	10.1894/0038-4909-58.3.376	NA	Google scholar download to Zotero reference manager	Extract number of citations from web snapshots	Manual characterization of papers		Quality control checking
Martin, F. Douglas; Cohen, Adam E.; Labay, Ben J.; Casarez, Melissa J.; Hendrickson, Dean A.	Persistence of a landlocked population of Gulf pipefish, Syngnathus scovelli.	2013	The Southwestern Naturalist	58	3	378-380	10.1894/0038-4909-58.3.376	NA	Google scholar download to Zotero reference manager	Extract number of citations from web snapshots	Manual characterization of papers		Quality control checking
Martin, Gerardo A.; Yanez-Arenas, Carlos; Roberts, Billie J.; Chen, Carla; Plowright, Raina K.; Webb, Rebecca J.; Skerratt, Lee F.	Climatic suitability influences species specific abundance patterns of Australian flying foxes and risk of Hendra virus spillover	2016	One Health	2		115-121	10.1016/j.onehlt.2016.07.004	NA	Google scholar download to Zotero reference manager	Extract number of citations from web snapshots	Manual characterization of papers		Quality control checking
Martin, Robert A.	The North American Promimomys immigration event	2010	Paludicola	8	1	14-21	NA	NA	Google scholar download to Zotero reference manager	Extract number of citations from web snapshots	Manual characterization of papers		Quality control checking
Martine, Christopher T.; Ward, Megan E.	Establishment of regional herbarium leads to more than 200 new flora atlas records for New York State 1	2013	The Journal of the Torrey Botanical Society	140	1	125-131	10.3159/torrey-d-12-00036.1	NA	Google scholar download to Zotero reference manager	Extract number of citations from web snapshots	Manual characterization of papers		Quality control checking
Martínez-Meyer, Enrique; Díaz-Porras, Daniel; Peterson, A. Townsend; Yáñez-Arenas, Carlos	Ecological niche structure and rangewide abundance patterns of species	2013	Biology Letters	9	20120637	2018-01-05	10.1098/rsbl.2012.0637	NA	Google scholar download to Zotero reference manager	Extract number of citations from web snapshots	Manual characterization of papers		Quality control checking
Mateo, Rubén G.; Croat, Thomas B.; Felicísimo, Ángel M.; Muñoz, Jesús	Profile or group discriminative techniques? Generating reliable species distribution models using pseudo-absences and target-group absences from natural history collections	2010	Diversity and Distributions	16	1	84-94	10.1111/j.1472-4642.2009.00617.x	NA	Google scholar download to Zotero reference manager	Extract number of citations from web snapshots	Manual characterization of papers		Quality control checking
Mateo, Rubén G.; Felicísimo, Ángel M.; Muñoz, Jesús	Effects of the number of presences on reliability and stability of MARS species distribution models: the importance of regional niche variation and ecological heterogeneity	2010	Journal of Vegetation Science	21	5	908-922	10.1111/j.1654-1103.2010.01198.x	NA	Google scholar download to Zotero reference manager	Extract number of citations from web snapshots	Manual characterization of papers		Quality control checking
Mathew, Cherian; Güntsch, Anton; Obst, Matthias; Vicario, Saverio; Haines, Robert; Williams, Alan; de Jong, Yde; Goble, Carole	A semi-automated workflow for biodiversity data retrieval, cleaning, and quality control	2014	Biodiversity Data Journal	2		2018-01-12	10.3897/bdj.2.e4221	NA	Google scholar download to Zotero reference manager	Extract number of citations from web snapshots	Manual characterization of papers		Quality control checking
Matin, Shafique; Chitale, Vishwas Sudhir; Behera, Mukunda Dev; Mishra, Birupakshya; Roy, Partha Sarathi	Fauna data integration and species distribution modelling as two major advantages of geoinformatics-based phytobiodiversity study in today’s fast changing climate	2012	Biodiversity and Conservation	21	5	1229-1250	10.1007/s10531-012-0233-2	NA	Google scholar download to Zotero reference manager	Extract number of citations from web snapshots	Manual characterization of papers		Quality control checking
Matthews, Deborah L.; Covell Jr, Charles V.; Lane, Katrina M.; Miller, Jacqueline Y.	Larval Hostplants of Geometridae (Lepidoptera) Collected by Dale H. Habeck in Florida	2014	Proceedings of the Entomological Society of Washington	116	1	36-68	10.4289/0013-8797.116.1.36	NA	Google scholar download to Zotero reference manager	Extract number of citations from web snapshots	Manual characterization of papers		Quality control checking
May, Sarah E.; Medley, Kim A.; Johnson, Steve A.; Hoffman, Eric A.	Combining genetic structure and ecological niche modeling to establish units of conservation: A case study of an imperiled salamander	2011	Biological Conservation	144	5	1441-1450	10.1016/j.biocon.2011.01.013	NA	Google scholar download to Zotero reference manager	Extract number of citations from web snapshots	Manual characterization of papers		Quality control checking
McConnachie, A. J.; Strathie, L. W.; Mersie, W.; Gebrehiwot, L.; Zewdie, K.; Abdurehim, A.; Abrha, B.; Araya, T.; Asaregew, F.; Assefa, F.; others	Current and potential geographical distribution of the invasive plant Parthenium hysterophorus (Asteraceae) in eastern and southern Africa	2011	Weed Research	51	1	71-84	10.1111/j.1365-3180.2010.00820.x	NA	Google scholar download to Zotero reference manager	Extract number of citations from web snapshots	Manual characterization of papers		Quality control checking
McDonald, Peter J.; Luck, Gary W.; Dickman, Chris R.; Ward, Simon J.; Crowther, Mathew S.	Using multiple-source occurrence data to identify patterns and drivers of decline in arid-dwelling Australian marsupials	2015	Ecography	38	11	1090-1100	10.1111/ecog.01212	NA	Google scholar download to Zotero reference manager	Extract number of citations from web snapshots	Manual characterization of papers		Quality control checking
McGregor, Kirsty F.; Watt, Michael S.; Hulme, Philip E.; Duncan, Richard P.	How robust is the Australian Weed Risk Assessment protocol? A test using pine invasions in the Northern and Southern hemispheres	2012	Biological Invasions	14	5	987-998	10.1007/s10530-011-0133-5	NA	Google scholar download to Zotero reference manager	Extract number of citations from web snapshots	Manual characterization of papers		Quality control checking
McGuire, Jenny L.; Davis, Edward Byrd	Using the palaeontological record of Microtus to test species distribution models and reveal responses to climate change	2013	Journal of Biogeography	40	8	1490-1500	10.1111/jbi.12106	NA	Google scholar download to Zotero reference manager	Extract number of citations from web snapshots	Manual characterization of papers		Quality control checking
McMullen, Molly	Lichen Type Specimens in the Duke University Herbarium	2010	Evansia	27	3	100-106	10.1639/0747-9859-27.3.100	NA	Google scholar download to Zotero reference manager	Extract number of citations from web snapshots	Manual characterization of papers		Quality control checking
McPherson, Tsitsi Y.	Landscape scale species distribution modeling across the Guiana Shield to inform conservation decision making in Guyana	2014	Biodiversity and Conservation	23	8	1931-1948	10.1007/s10531-014-0696-4	NA	Google scholar download to Zotero reference manager	Extract number of citations from web snapshots	Manual characterization of papers		Quality control checking
Meissle, Michael; Álvarez-Alfageme, Fernando; Malone, Louise A.; Romeis, Jörg	Establishing a database of bio-ecological information on non-target arthropod species to support the environmental risk assessment of genetically modified crops in the EU	2012	European Food Safety Authority			1-170	10.2903/sp.efsa.2012.en-334	NA	Google scholar download to Zotero reference manager	Extract number of citations from web snapshots	Manual characterization of papers		Quality control checking
Melzer, Roland R.; Friedrich, Stefan; Ritzerfeld, Marc; Bohn, Jens; Spelda, Jörg	GLOMYRIS and TYMUNAC: Myriapoda and Acari databases of the GBIF-D node invertebrates II	2011	Spixiana	34		2018-11-20	NA	ISSN 0341-8391	Google scholar download to Zotero reference manager	Extract number of citations from web snapshots	Manual characterization of papers		Quality control checking
Merino-Sáinz, Izaskun; Torralba-Burrial, Antonio; Anadón, Araceli	The relevance, biases, and importance of digitising opportunistic non-standardised collections: A case study in Iberian harvestmen fauna with BOS Arthropod Collection datasets (Arachnida, Opiliones)	2014	ZooKeys		404	71-89	10.3897/zookeys.404.6520.figure1	NA	Google scholar download to Zotero reference manager	Extract number of citations from web snapshots	Manual characterization of papers		Quality control checking
Merlo-Serna, Aldo Iván; García-Prieto, Luis	A checklist of helminth parasites of Elasmobranchii in Mexico	2016	ZooKeys	NA	563	73–128	10.3897/zookeys.563.6067	NA	Google scholar download to Zotero reference manager	Extract number of citations from web snapshots	Manual characterization of papers		Quality control checking
Mesibov, Robert	A specialist’s audit of aggregated occurrence records	2013	ZooKeys	293		2018-01-18	10.3897/zookeys.293.5111	NA	Google scholar download to Zotero reference manager	Extract number of citations from web snapshots	Manual characterization of papers		Quality control checking
Mesibov, Robert	New species of Asphalidesmus Silvestri, 1910 from Australia (Diplopoda, Polydesmida, Dalodesmidea)	2011	ZooKeys	93		43-65	10.3897/zookeys.93.1255	NA	Google scholar download to Zotero reference manager	Extract number of citations from web snapshots	Manual characterization of papers		Quality control checking
Metzke, Brian A.; Adams, Ginny; Adams, S. Reid	Status of Spring Cavefish (Forbesichthys agassizii) in Southern Illinois	2016	Illinois State Academy of Science. Transactions	109		35-39	NA	NA	Google scholar download to Zotero reference manager	Extract number of citations from web snapshots	Manual characterization of papers		Quality control checking
Meyer, Carsten	Limitations in global information on species occurrences	2016	Frontiers in Biogeography	8	2	2018-01-07	10.21425/f58228195	NA	Google scholar download to Zotero reference manager	Extract number of citations from web snapshots	Manual characterization of papers		Quality control checking
Meyer, Carsten; Weigelt, Patrick; Kreft, Holger	Multidimensional biases, gaps and uncertainties in global plant occurrence information	2016	Ecology Letters	19	8	992-1006	10.1111/ele.12624	NA	Google scholar download to Zotero reference manager	Extract number of citations from web snapshots	Manual characterization of papers		Quality control checking
Miller, James S.; Porter-Morgan, Holly A.; Stevens, Hannah; Boom, Brian; Krupnick, Gary A.; Acevedo-Rodríguez, Pedro; Fleming, James; Gensler, Micah	Addressing target two of the Global Strategy for Plant Conservation by rapidly identifying plants at risk	2012	Biodiversity and Conservation	21	7	1877-1887	10.1007/s10531-012-0285-3	NA	Google scholar download to Zotero reference manager	Extract number of citations from web snapshots	Manual characterization of papers		Quality control checking
Miller, Jeremy A.; Beentjes, Kevin K.; van Helsdingen, Peter; IJland, Steven	Which specimens from a museum collection will yield DNA barcodes? A time series study of spiders in alcohol	2013	ZooKeys	365		245-261	10.3897/zookeys.365.5787	NA	Google scholar download to Zotero reference manager	Extract number of citations from web snapshots	Manual characterization of papers		Quality control checking
Miller, Joseph T.; Jolley-Rogers, Garry	Correcting the disconnect between phylogenetics and biodiversity informatics	2014	Zootaxa	3754	2	195-200	10.11646/4302	NA	Google scholar download to Zotero reference manager	Extract number of citations from web snapshots	Manual characterization of papers		Quality control checking
Milliken, William; Zappi, Daniela; Sasaki, Denise; Hopkins, Mike; Pennington, R. Toby	Amazon vegetation: how much don't we know and how much does it matter?	2010	Kew Bulletin	65	4	691-709	10.1007/s12225-010-9236-x	NA	Google scholar download to Zotero reference manager	Extract number of citations from web snapshots	Manual characterization of papers		Quality control checking
Miloslavich, Patricia; Klein, Eduardo; Díaz, Juan M.; Hernández, Cristián E.; Bigatti, Gregorio; Campos, Lucia; Artigas, Felipe; Castillo, Julio; Penchaszadeh, Pablo E.; Neill, Paula E.; others	Marine biodiversity in the Atlantic and Pacific coasts of South America: knowledge and gaps	2011	PLOS ONE	6	1	1-43	10.1371/journal.pone.0014631	NA	Google scholar download to Zotero reference manager	Extract number of citations from web snapshots	Manual characterization of papers		Quality control checking
Miquel, M. A.; Vasko, Bogdan N.	A study of the association of Odonteus armiger (Scopoli, 1772)(Coleoptera: Geotrupidae) with the European rabbit	2014	Journal of Entomology and Zoology Studies	1		157-167	NA	ISSN 2320-7078	Google scholar download to Zotero reference manager	Extract number of citations from web snapshots	Manual characterization of papers		Quality control checking
Mira, Cleber; Feijao, Pedro; Duque-Estrada, Tiago; Meidanis, Joao; Joly, Carlos A.	The SinBiota 2.0 Biodiversity Information System	2011	2011 IEEE 7th International Conference on E-Science (e-Science)			142-149	10.1109/escience.2011.28	NA	Google scholar download to Zotero reference manager	Extract number of citations from web snapshots	Manual characterization of papers		Quality control checking
Mishler, Brent D.; Knerr, Nunzio; González-Orozco, Carlos E.; Thornhill, Andrew H.; Laffan, Shawn W.; Miller, Joseph T.	Phylogenetic measures of biodiversity and neo-and paleo-endemism in Australian Acacia	2014	Nature Communications	5	4473	2018-01-10	10.1038/ncomms5473	NA	Google scholar download to Zotero reference manager	Extract number of citations from web snapshots	Manual characterization of papers		Quality control checking
Mitchell, Andrew; Gopurenko, David	DNA barcoding the Heliothinae (Lepidoptera: Noctuidae) of Australia and utility of DNA barcodes for pest identification in Helicoverpa and relatives	2016	PLOS ONE	11	8	2018-01-18	10.1371/journal.pone.0160895	NA	Google scholar download to Zotero reference manager	Extract number of citations from web snapshots	Manual characterization of papers		Quality control checking
Miyazaki, Yusuke; Murase, Atsunobu; Sahara, Ryosuke; Angulo, Arturo; Senou, Hiroshi	Adding fish images taken in other countries to the biodiversity database of a Japanese public museum, with report of range extension of Labrisomus jenkinsi from the Pacific coast of Costa Rica	2016	Ecological Research	32	1	89–93	10.1007/s11284-016-1409-0	NA	Google scholar download to Zotero reference manager	Extract number of citations from web snapshots	Manual characterization of papers		Quality control checking
Mononen, Tero; Tegelberg, Riitta; Mira, S.; Huttunen, Markku A.; Marko, T.; Saarenmaa, Hannu; others	DigiWeb-a workflow environment for quality assurance of transcription in digitization of natural history collections	2014	Biodiversity Informatics	9	1	18-29	10.17161/bi.v9i1.4748	NA	Google scholar download to Zotero reference manager	Extract number of citations from web snapshots	Manual characterization of papers		Quality control checking
Moore, Glenn I.; Morrison, Susan M.; Hutchins, J. Barry; Allen, Gerald R.; Sampey, Alison	Kimberley marine biota. Historical data: fishes	2014	Records of the Western Australian Museum Supplement	84		161-206	10.18195/issn.0313-122x.84.2014.045-067	NA	Google scholar download to Zotero reference manager	Extract number of citations from web snapshots	Manual characterization of papers		Quality control checking
Morozova, O. V.; Borisov, M. M.	Web-oriented geoinformation system on alien plant species of European Russia	2010	Russian Journal of Biological Invasions	1	3	194-199	10.1134/s2075111710030094	NA	Google scholar download to Zotero reference manager	Extract number of citations from web snapshots	Manual characterization of papers		Quality control checking
Najmi, Ulrike; Rilke, Sabrina; Schnittler, Martin; Zemmrich, Anne; Bobertz, Bernd; Hartleib, Jörg; Zölitz, Reinhard	Plants of Mongolia A Virtual Approach Etaxonomy Virtual Herbarium and Digital Key	2014	Mongolian Journal of Biological Sciences	12	2018-01-02	53-56	10.22353/mjbs.2014.12.06	NA	Google scholar download to Zotero reference manager	Extract number of citations from web snapshots	Manual characterization of papers		Quality control checking
Nano, C. E. M.; Bowland, A. E.; Pavey, C. R.	Factors controlling regeneration in a rare desert tree Acacia peuce: limits to soil seed bank accumulation in time and space	2013	Journal of Arid Environments	90		114-122	10.1016/j.jaridenv.2012.10.012	NA	Google scholar download to Zotero reference manager	Extract number of citations from web snapshots	Manual characterization of papers		Quality control checking
Nemitz, Dirk; Huettmann, Falk; Spehn, Eva M.; Dickoré, W. Bernhard	Mining the Himalayan Uplands Plant Database for a conservation baseline using the public GMBA webportal	2012	Protection of the Three Poles			135-158	10.1007/978-4-431-54006-9_6	NA	Google scholar download to Zotero reference manager	Extract number of citations from web snapshots	Manual characterization of papers		Quality control checking
Nesom, G. L.; Van Devender, THOMAS R.	Verbena moctezumae (Verbenaceae), a new species from Sonora, Mexico	2010	Phytoneuron	20		2018-01-04	NA	NA	Google scholar download to Zotero reference manager	Extract number of citations from web snapshots	Manual characterization of papers		Quality control checking
NESOM, GUYL	Is Calyptocarpus vialis (Asteraceae) native or introduced in Texas?	2011	Phytoneuron	31		2018-01-07	NA	NA	Google scholar download to Zotero reference manager	Extract number of citations from web snapshots	Manual characterization of papers		Quality control checking
Newbold, Tim	Applications and limitations of museum data for conservation and ecology, with particular attention to species distribution models	2010	Progress in Physical Geography	34	1	2018-03-22	10.1177/0309133309355630	NA	Google scholar download to Zotero reference manager	Extract number of citations from web snapshots	Manual characterization of papers		Quality control checking
Newman, Catherine E.; Austin, Christopher C.	Thriving in the cold: glacial expansion and post-glacial contraction of a temperate terrestrial salamander (Plethodon serratus)	2015	PLOS ONE	10	7	2018-01-19	10.1371/journal.pone.0130131	NA	Google scholar download to Zotero reference manager	Extract number of citations from web snapshots	Manual characterization of papers		Quality control checking
Newman, Catherine E.; Rissler, Leslie J.	Phylogeographic analyses of the southern leopard frog: the impact of geography and climate on the distribution of genetic lineages vs. subspecies	2011	Molecular Ecology	20	24	5295-5312	10.1111/j.1365-294x.2011.05353.x	NA	Google scholar download to Zotero reference manager	Extract number of citations from web snapshots	Manual characterization of papers		Quality control checking
Ngugi, Michael R.; Neldner, Victor John	Assessing the invasion threat of non-native plant species in protected areas using Herbarium specimen and ecological survey data. A case study in two rangeland bioregions in Queensland	2016	The Rangeland Journal	39		85–95	10.1071/rj16076	NA	Google scholar download to Zotero reference manager	Extract number of citations from web snapshots	Manual characterization of papers		Quality control checking
NIELSEN, TORE R.; ØDEGAARD, FRODE	New and little known Norwegian hoverflies (Diptera, Syrphidae)	2013	Norwegian Journal of Entomology	60		126-134	NA	NA	Google scholar download to Zotero reference manager	Extract number of citations from web snapshots	Manual characterization of papers		Quality control checking
Nistelberger, H.; Gibson, N.; Macdonald, B.; Tapper, S. L.; Byrne, M.	Phylogeographic evidence for two mesic refugia in a biodiversity hotspot	2014	Heredity	113	5	454-463	10.1038/hdy.2014.46	NA	Google scholar download to Zotero reference manager	Extract number of citations from web snapshots	Manual characterization of papers		Quality control checking
Nufio, César R.; McGuire, Chris R.; Bowers, M. Deane; Guralnick, Robert P.	Grasshopper community response to climatic change: variation along an elevational gradient	2010	PLOS ONE	5	9	2018-01-11	10.1371/journal.pone.0012977	NA	Google scholar download to Zotero reference manager	Extract number of citations from web snapshots	Manual characterization of papers		Quality control checking
Ødegaard, FRODE	New and little known ants (Hymenoptera, Formicidae) in Norway	2013	Norwegian Journal of Entomology	60		172-175	NA	NA	Google scholar download to Zotero reference manager	Extract number of citations from web snapshots	Manual characterization of papers		Quality control checking
Ohara, Willian Massaharu; de Queiroz, Luiz Jardim; Zuanon, Jansen; Torrente-Vilara, Gislene; Vieira, Fabíola Gomes; da Costa Doria, Carolina	Fish collection of the Universidade Federal de Rondonia its importance to the knowledge of Amazonian fish diversity	2015	Acta Scientiarum. Biological Sciences	37	2	251-258	10.4025/actascibiolsci.v37i2.26920	NA	Google scholar download to Zotero reference manager	Extract number of citations from web snapshots	Manual characterization of papers		Quality control checking
Okara, Robi M.; Sinka, Marianne E.; Minakawa, Noboru; Mbogo, Charles M.; Hay, Simon I.; Snow, Robert W.	Distribution of the main malaria vectors in Kenya	2010	Malaria Journal	9	69	1-11	10.1186/1475-2875-9-69	NA	Google scholar download to Zotero reference manager	Extract number of citations from web snapshots	Manual characterization of papers		Quality control checking
Osmundson, Todd W.; Robert, Vincent A.; Schoch, Conrad L.; Baker, Lydia J.; Smith, Amy; Robich, Giovanni; Mizzan, Luca; Garbelotto, Matteo M.	Filling gaps in biodiversity knowledge for macrofungi: contributions and assessment of an herbarium collection DNA barcode sequencing project	2013	PLOS ONE	8	4	2018-01-08	10.1371/journal.pone.0062419	NA	Google scholar download to Zotero reference manager	Extract number of citations from web snapshots	Manual characterization of papers		Quality control checking
Otegui, Javier; Ariño, Arturo H.; Chavan, Vishwas; Gaiji, Samy	On the dates of GBIF mobilised primary biodiversity records	2013	Biodiversity Informatics	8	2	173-184	10.17161/bi.v8i2.4125	NA	Google scholar download to Zotero reference manager	Extract number of citations from web snapshots	Manual characterization of papers		Quality control checking
Otegui, Javier; Ariño, Arturo H.; Encinas, María A.; Pando, Francisco	Assessing the primary data hosted by the Spanish node of the Global Biodiversity Information Facility (GBIF)	2013	PLOS ONE	8	1	2018-01-15	10.1371/journal.pone.0055144	NA	Google scholar download to Zotero reference manager	Extract number of citations from web snapshots	Manual characterization of papers		Quality control checking
Otegui, Javier; Villarroya, Ana; Ariño, Arturo H.	Protected areas in the Spanish Pyrenees: a meaningful way to preserve biodiversity?	2012	Environmental Engineering and Management Journal	11	6	1133-1140	10.30638/eemj.2012.137	NA	Google scholar download to Zotero reference manager	Extract number of citations from web snapshots	Manual characterization of papers		Quality control checking
Pagad, Shyama; Genovesi, Piero; Carnevali, Lucilla; Scalera, Riccardo; Clout, Mick; others	IUCN SSC Invasive Species Specialist Group: invasive alien species information management supporting practitioners, policy makers and decision takers	2015	Management of Biological Invasions	6	2	127-135	10.3391/mbi.2015.6.2.03	NA	Google scholar download to Zotero reference manager	Extract number of citations from web snapshots	Manual characterization of papers		Quality control checking
Park, Isaac W.; Schwartz, Mark D.	Long-term herbarium records reveal temperature-dependent changes in flowering phenology in the southeastern USA	2015	International Journal of Biometeorology	59	3	347-355	10.1007/s00484-014-0846-0	NA	Google scholar download to Zotero reference manager	Extract number of citations from web snapshots	Manual characterization of papers		Quality control checking
Parmasto, Erast	Fungal herbarium EAA in Tartu (Estonia)	2011	Folia Cryptogamica Estonica	48		69-72	NA	NA	Google scholar download to Zotero reference manager	Extract number of citations from web snapshots	Manual characterization of papers		Quality control checking
Parr, Cynthia S.; Guralnick, Robert; Cellinese, Nico; Page, Roderic DM	Evolutionary informatics: unifying knowledge about the diversity of life	2012	Trends in Ecology & Evolution	27	2	94-103	10.1016/j.tree.2011.11.001	NA	Google scholar download to Zotero reference manager	Extract number of citations from web snapshots	Manual characterization of papers		Quality control checking
Parra, María José; Rodriguez, Roberto; Cavieres, Lohengrin; Muñoz-Tapia, Laureana; Atala, Cristian	Latitudinal patterns in Pteridophyte distribution of Continental Chile	2015	Gayana Botanica	72	1	58-69	10.4067/s0717-66432015000100008	NA	Google scholar download to Zotero reference manager	Extract number of citations from web snapshots	Manual characterization of papers		Quality control checking
Pastircáková, Katarina; Pastircák, Martin; Adamciková, Katarina; Bouznad, Zouaoui; Kedad, Abdelaziz; Guilli, Mohammed El; Diminic, Danko; Hofte, Monica	Global distribution of Erysiphe platani: new records, teleomorph formation and re-examination of herbarium collections	2014	Cryptogamie, Mycologie	35	2	163-176	10.7872/crym.v35.iss2.2014.163	NA	Google scholar download to Zotero reference manager	Extract number of citations from web snapshots	Manual characterization of papers		Quality control checking
Paul, Chiranjit; Debnath, Amal; Debnath, Bimal	Dioscorea oppositifolia Linnaeus [Dioscoreaceae]-a new distributional record for Tripura, India	2014	Pleione	8	1	184-187	NA	ISSN 0973-9467	Google scholar download to Zotero reference manager	Extract number of citations from web snapshots	Manual characterization of papers		Quality control checking
Pauls, Steffen U.; Blahnik, Roger J.; Zhou, Xin; Wardwell, C. Taylor; Holzenthal, Ralph W.	DNA barcode data confirm new species and reveal cryptic diversity in Chilean Smicridea (Smicridea)(Trichoptera: Hydropsychidae)	2010	Journal of the North American Benthological Society	29	3	1058-1074	10.1899/09-108.1	NA	Google scholar download to Zotero reference manager	Extract number of citations from web snapshots	Manual characterization of papers		Quality control checking
Peterson, A. Townsend; Navarro-Sigüenza, Adolfo G.	Bird conservation and biodiversity research in Mexico: status and priorities	2016	Journal of Field Ornithology	87	2	121-132	10.1111/jofo.12146	NA	Google scholar download to Zotero reference manager	Extract number of citations from web snapshots	Manual characterization of papers		Quality control checking
Peterson, A. Townsend; Navarro-Sigüenza, Adolfo G.; Gordillo, Alejandro	Assumption-versus data-based approaches to summarizing species’ ranges	2016	Conservation Biology			2018-01-08	10.1111/cobi.12801	NA	Google scholar download to Zotero reference manager	Extract number of citations from web snapshots	Manual characterization of papers		Quality control checking
Peterson, A. Townsend; Soberón, Jorge; Krishtalka, Leonard	A global perspective on decadal challenges and priorities in biodiversity informatics	2015	BMC Ecology	15	1	2018-01-09	10.1186/s12898-015-0046-8	NA	Google scholar download to Zotero reference manager	Extract number of citations from web snapshots	Manual characterization of papers		Quality control checking
Peterson, Mark S.; Slack, William T.; Lang, Erik T.	Distribution, Abundance, and Habitat Characteristics of Fundulus jenkinsi (Evermann)(Saltmarsh Topminnow) in Coastal Mississippi Watersheds, with Comments on Range-wide Occurrences Based on Non-vouchered and Museum Records	2016	Southeastern Naturalist	15	3	415-430	10.1656/058.015.0304	NA	Google scholar download to Zotero reference manager	Extract number of citations from web snapshots	Manual characterization of papers		Quality control checking
Peyre, Gwendolyn; Balslev, Henrik; Martí, David; Sklenár, Petr; Ramsay, Paul; Lozano, Pablo; Cuello, Nidia; Bussmann, Rainer; Cabrera, Omar; Font, Xavier	VegParamo, a flora and vegetation database for the Andean paramo	2015	Phytocoenologia	45	2018-01-02	195-201	10.1127/phyto/2015/0045	NA	Google scholar download to Zotero reference manager	Extract number of citations from web snapshots	Manual characterization of papers		Quality control checking
Pfanzelt, Simon; García, Carolina; Marticorena, Alicia	Notes on the Chilean geographic distribution of several vascular plant species	2013	Check List	9	4	832-837	10.15560/9.4.832	NA	Google scholar download to Zotero reference manager	Extract number of citations from web snapshots	Manual characterization of papers		Quality control checking
Phillips, Ryan D.; Brown, Andrew P.; Dixon, Kingsley W.; Hopper, Stephen D.	Orchid biogeography and factors associated with rarity in a biodiversity hotspot, the Southwest Australian Floristic Region	2011	Journal of Biogeography	38	3	487-501	10.1111/j.1365-2699.2010.02413.x	NA	Google scholar download to Zotero reference manager	Extract number of citations from web snapshots	Manual characterization of papers		Quality control checking
Piazza, Paola; B\lazewicz-Paszkowycz, Magdalena; Ghiglione, Claudio; Alvaro, Maria Chiara; Schnabel, Kareen; Schiaparelli, Stefano	Distributional records of Ross Sea (Antarctica) Tanaidacea from museum samples stored in the collections of the Italian National Antarctic Museum (MNA) and the New Zealand National Institute of Water and Atmospheric Research (NIWA)	2014	ZooKeys		451	49-60	10.3897/zookeys.451.8373	NA	Google scholar download to Zotero reference manager	Extract number of citations from web snapshots	Manual characterization of papers		Quality control checking
Piepenburg, Dieter; Archambault, Philippe; Ambrose, William G.; Blanchard, Arny L.; Bluhm, Bodil A.; Carroll, Michael L.; Conlan, Kathleen E.; Cusson, Mathieu; Feder, Howard M.; Grebmeier, Jacqueline M.; others	Towards a pan-Arctic inventory of the species diversity of the macro-and megabenthic fauna of the Arctic shelf seas	2011	Marine Biodiversity	41	1	51-70	10.1007/s12526-010-0059-7	NA	Google scholar download to Zotero reference manager	Extract number of citations from web snapshots	Manual characterization of papers		Quality control checking
Pignotti, L.; Rainer, H.; Vitek, E.	Grass (Gramineae) and rush (Juncaceae) specimens from Johannes Scheuchzer's collection at the Herbarium of Natural History Museum Vienna	2015	Annalen des Naturhistorischen Museums in Wien, Serie B			121-141	NA	NA	Google scholar download to Zotero reference manager	Extract number of citations from web snapshots	Manual characterization of papers		Quality control checking
Pino-Del-Carpio, A.; Villarroya, A.; Ariño, A. H.; Puig, J.; Miranda, R.	Communication gaps in knowledge of freshwater fish biodiversity: implications for the management and conservation of Mexican biosphere reserves	2011	Journal of Fish Biology	79	6	1563-1591	10.1111/j.1095-8649.2011.03073.x	NA	Google scholar download to Zotero reference manager	Extract number of citations from web snapshots	Manual characterization of papers		Quality control checking
Pino-del-Carpio, Andrea; Ariño, Arturo H.; Miranda, Rafael	Data exchange gaps in knowledge of biodiversity: implications for the management and conservation of Biosphere Reserves	2014	Biodiversity and Conservation	23	9	2239-2258	10.1007/s10531-014-0718-2	NA	Google scholar download to Zotero reference manager	Extract number of citations from web snapshots	Manual characterization of papers		Quality control checking
Pino-Del-Carpio, Andrea; Ariño, Arturo H.; Villarroya, Ana; Puig, Jordi; Miranda, Rafael	The biodiversity data knowledge gap: Assessing information loss in the management of Biosphere Reserves	2014	Biological Conservation	173		74-79	10.1016/j.biocon.2013.11.020	NA	Google scholar download to Zotero reference manager	Extract number of citations from web snapshots	Manual characterization of papers		Quality control checking
Pliszko, Artur	Neotypification of Solidago niederederi (Asteraceae)	2015	Phytotaxa	230	3	297-298	10.11646/phytotaxa.230.3.10	NA	Google scholar download to Zotero reference manager	Extract number of citations from web snapshots	Manual characterization of papers		Quality control checking
Pojmanska, Teresa; Salamatin, Rus\lan; Sulgostowska, Teresa; Cielecka, Danuta; Okulewicz, Anna; Niewiadomska, Katarzyna; Grytner-Ziecina, Barbara	The Polish collection of parasitic helminths (a report on realization of works concerning fusion of parasitic collections dispersed among different scientific institutions)	2012	Annals of Parasitology	58	2	75-86	NA	NA	Google scholar download to Zotero reference manager	Extract number of citations from web snapshots	Manual characterization of papers		Quality control checking
Popiela, Agnieszka; \Lysko, Andrzej; Wieczorek, Anetta	Western Pomeranian Atlas of Distribution of Vascular Plants and Fungi (ZARRiG) project scope and method	2013	Plant Diversity and Evolution	130	2018-03-04	265-271	10.1127/1869-6155/2013/0130-0072	NA	Google scholar download to Zotero reference manager	Extract number of citations from web snapshots	Manual characterization of papers		Quality control checking
Potapova, Marina	The types of 22 Navicula (Bacillariophyta) species described by Ruth Patrick	2013	Proceedings of the Academy of Natural Sciences of Philadelphia	162		2018-01-23	10.1635/053.162.0101	NA	Google scholar download to Zotero reference manager	Extract number of citations from web snapshots	Manual characterization of papers		Quality control checking
Poulos, Helen M.; Chernoff, Barry; Fuller, Pam L.; Butman, David; others	Mapping the potential distribution of the invasive red shiner, Cyprinella lutrensis (Teleostei: Cyprinidae) across waterways of the conterminous United States	2012	Aquatic Invasions	7	3	377-385	10.3391/ai.2012.7.3.009	NA	Google scholar download to Zotero reference manager	Extract number of citations from web snapshots	Manual characterization of papers		Quality control checking
Proença, Carolyn EB; Filer, Denis L.; Lenza, Eddie; Silva, Juliana S.; Harris, Stephen A.	Phenological Predictability Index in BRAHMS: a tool for herbarium-based phenological studies	2012	Ecography	35	4	289-293	10.1111/j.1600-0587.2011.07329.x	NA	Google scholar download to Zotero reference manager	Extract number of citations from web snapshots	Manual characterization of papers		Quality control checking
Prosser, Sean WJ; deWaard, Jeremy R.; Miller, Scott E.; Hebert, Paul DN	DNA barcodes from century-old type specimens using next-generation sequencing	2016	Molecular Ecology Resources	16	2	487-497	10.1111/1755-0998.12474	NA	Google scholar download to Zotero reference manager	Extract number of citations from web snapshots	Manual characterization of papers		Quality control checking
Pupulin, F.; Ossenbach, C.; Jenny, R.; Vitek, E.	Additamenta ad Typos Endresianos Orchidacearum Costaricae	2012	Annalen des Naturhistorischen Museums in Wien, Serie B			133-138	NA	NA	Google scholar download to Zotero reference manager	Extract number of citations from web snapshots	Manual characterization of papers		Quality control checking
Queiroz-Santos, Luziany; Dias, Fernando Maia Silva; Dell’Erba, Rafael; Casagrande, Mirna Martins; Mielke, Olaf Hermann Hendrik	Assessment of the current state of biodiversity data for butterflies and skippers in the state of Mato Grosso, Brazil (Lepidoptera, Papilionoidea and Hesperioidea)	2016	ZooKeys		595	147-161	10.3897/zookeys.595.7856.figure1	NA	Google scholar download to Zotero reference manager	Extract number of citations from web snapshots	Manual characterization of papers		Quality control checking
Ramirez-Villegas, Julian; Jarvis, Andy; Touval, Jerry	Analysis of threats to South American flora and its implications for conservation	2012	Journal for Nature Conservation	20	6	337-348	10.1016/j.jnc.2012.07.006	NA	Google scholar download to Zotero reference manager	Extract number of citations from web snapshots	Manual characterization of papers		Quality control checking
Ramos, Lawrence Tolentino; Torres, Alfie Misena; Pulhin, Florencia Bacani; Lasco, Rodel Diaz	Developing a georeferenced database of selected threatened forest tree species in the Philippines	2012	Philippine Journal of Science	141	2	165-177	NA	ISSN 0031 - 7683	Google scholar download to Zotero reference manager	Extract number of citations from web snapshots	Manual characterization of papers		Quality control checking
Ramsey, Janine M.; Peterson, A. Townsend; Carmona-Castro, Oscar; Moo-Llanes, David A.; Nakazawa, Yoshinori; Butrick, Morgan; Tun-Ku, Ezequiel; la Cruz-Félix, Keynes de; Ibarra-Cerdeña, Carlos N.	Atlas of Mexican Triatominae (Reduviidae: Hemiptera) and vector transmission of Chagas disease	2015	Memorias do Instituto Oswaldo Cruz	110	3	339-352	10.1590/0074-02760140404	NA	Google scholar download to Zotero reference manager	Extract number of citations from web snapshots	Manual characterization of papers		Quality control checking
Randin, Christophe F.; Paulsen, Jens; Vitasse, Yann; Kollas, Chris; Wohlgemuth, Thomas; Zimmermann, Niklaus E.; Körner, Christian	Do the elevational limits of deciduous tree species match their thermal latitudinal limits?	2013	Global Ecology and Biogeography	22	8	913-923	10.1111/geb.12040	NA	Google scholar download to Zotero reference manager	Extract number of citations from web snapshots	Manual characterization of papers		Quality control checking
Ranius, Thomas; Johansson, Victor; Fahrig, Lenore	Predicting spatial occurrence of beetles and pseudoscorpions in hollow oaks in southeastern Sweden	2011	Biodiversity and Conservation	20	9	2027-2040	10.1007/s10531-011-0072-6	NA	Google scholar download to Zotero reference manager	Extract number of citations from web snapshots	Manual characterization of papers		Quality control checking
Ranjitkar, Sailesh; Sujakhu, Nani Maiya; Lu, Yang; Wang, Qing; Wang, Mingcheng; He, Jun; Mortimer, Peter E.; Xu, Jianchu; Kindt, Roeland; Zomer, Robert J.	Climate modelling for agroforestry species selection in Yunnan Province, China	2016	Environmental Modelling & Software	75		263-272	10.1016/j.envsoft.2015.10.027	NA	Google scholar download to Zotero reference manager	Extract number of citations from web snapshots	Manual characterization of papers		Quality control checking
Raupach, Michael J.; Hannig, Karsten; Moriniere, Jerome; Hendrich, Lars	A DNA barcode library for ground beetles (Insecta, Coleoptera, Carabidae) of Germany: The genus Bembidion Latreille, 1802 and allied taxa	2016	ZooKeys	592		121-141	10.3897/zookeys.592.8316	NA	Google scholar download to Zotero reference manager	Extract number of citations from web snapshots	Manual characterization of papers		Quality control checking
Ready, Jonathan; Kaschner, Kristin; South, Andy B.; Eastwood, Paul D.; Rees, Tony; Rius, Josephine; Agbayani, Eli; Kullander, Sven; Froese, Rainer	Predicting the distributions of marine organisms at the global scale	2010	Ecological Modelling	221	3	467-478	10.1016/j.ecolmodel.2009.10.025	NA	Google scholar download to Zotero reference manager	Extract number of citations from web snapshots	Manual characterization of papers		Quality control checking
Record, Sydne; Charney, N. D.; Zakaria, R. M.; Ellison, Aaron M.	Projecting global mangrove species and community distributions under climate change	2013	Ecosphere	4	3	2018-01-23	10.1890/es12-00296.1	NA	Google scholar download to Zotero reference manager	Extract number of citations from web snapshots	Manual characterization of papers		Quality control checking
Régnier, Claire; Achaz, Guillaume; Lambert, Amaury; Cowie, Robert H.; Bouchet, Philippe; Fontaine, Benoît	Mass extinction in poorly known taxa	2015	Proceedings of the National Academy of Sciences	112	25	7761-7766	10.1073/pnas.1502350112	NA	Google scholar download to Zotero reference manager	Extract number of citations from web snapshots	Manual characterization of papers		Quality control checking
Reid, Amanda	Post-mortem drift in Australian cuttlefish sepions: its effect on the interpretation of species ranges	2016	Molluscan Research	36	1	2018-09-21	10.1080/13235818.2015.1064366	NA	Google scholar download to Zotero reference manager	Extract number of citations from web snapshots	Manual characterization of papers		Quality control checking
Reinthaler-Lottermoser, Ursula; Meikl, Magdalena; Gimeno, Ana; Weinke, Elisabeth; Schwarzenbacher, Robert	A new approach for surveying the Alpine Salamander (Salamandra atra) in Austria	2010	Acta Herpetologica	5	2	249-254	10.13128/Acta_Herpetol-9040	NA	Google scholar download to Zotero reference manager	Extract number of citations from web snapshots	Manual characterization of papers		Quality control checking
Rengstorf, Anna M.; Yesson, Chris; Brown, Colin; Grehan, Anthony J.	High-resolution habitat suitability modelling can improve conservation of vulnerable marine ecosystems in the deep sea	2013	Journal of Biogeography	40	9	1702-1714	10.1111/jbi.12123	NA	Google scholar download to Zotero reference manager	Extract number of citations from web snapshots	Manual characterization of papers		Quality control checking
Rhoades, Paul R.; Koch, Jonathan B.; Waits, Lisette P.; Strange, James P.; Eigenbrode, Sanford D.	Evidence for Bombus occidentalis (Hymenoptera: Apidae) populations in the Olympic Peninsula, the Palouse Prairie, and forests of northern Idaho	2016	Journal of Insect Science	16	1	1-5	10.1093/jisesa/iev155	NA	Google scholar download to Zotero reference manager	Extract number of citations from web snapshots	Manual characterization of papers		Quality control checking
Richards, Zoe T.; Sampey, Alison; Marsh, Loisette	Kimberley marine biota. Historical data: scleractinian corals	2014	Records of the Western Australian Museum Supplement	84	11	111–132	10.18195/issn.0313-122x.84.2014.111-132	NA	Google scholar download to Zotero reference manager	Extract number of citations from web snapshots	Manual characterization of papers		Quality control checking
Rijsdijk, Kenneth F.; Hengl, Tom; Norder, Sietze J.; Otto, Rüdiger; Emerson, Brent C.; Ávila, Sérgio P.; López, Heriberto; Loon, E. Emiel; Tjørve, Even; Fernández-Palacios, José María	Quantifying surface-area changes of volcanic islands driven by Pleistocene sea-level cycles: biogeographical implications for the Macaronesian archipelagos	2014	Journal of Biogeography	41	7	1242-1254	10.1111/jbi.12336	NA	Google scholar download to Zotero reference manager	Extract number of citations from web snapshots	Manual characterization of papers		Quality control checking
Rilke, Sabrina; Najmi, Ulrike; Schnittler, Martin	Contributions to “E-Taxonomy”–A virtual approach to the flora of Mongolia (FloraGREIF)	2012	Feddes Repertorium	123	3	219-232	10.1002/fedr.201200013	NA	Google scholar download to Zotero reference manager	Extract number of citations from web snapshots	Manual characterization of papers		Quality control checking
Robertson, Sarah	Upper Frio River Basin bioassessment Dry Frio and Frio Rivers in Real and Uvalde Counties Texas	2015	Inland Fisheries Division Texas Parks and Wildlife Department			2018-01-22	NA	NA	Google scholar download to Zotero reference manager	Extract number of citations from web snapshots	Manual characterization of papers		Quality control checking
Rodeles, Amaia A.; Galicia, David; Miranda, Rafael	Iberian fish records in the vertebrate collection of the Museum of Zoology of the University of Navarra	2016	Nature Scientific Data	3	160091	2018-01-07	10.1038/sdata.2016.91	NA	Google scholar download to Zotero reference manager	Extract number of citations from web snapshots	Manual characterization of papers		Quality control checking
Roderick, Melrose; Gross, Joyce	The AmphibiaWeb app and use of mobile devices in research and outreach	2014	Herpetology Notes	7		109-113	NA	NA	Google scholar download to Zotero reference manager	Extract number of citations from web snapshots	Manual characterization of papers		Quality control checking
Rome, Q.; Muller, F. J.; Touret-Alby, A.; Darrouzet, E.; Perrard, A.; Villemant, C.	Caste differentiation and seasonal changes in Vespa velutina (Hym.: Vespidae) colonies in its introduced range	2015	Journal of Applied Entomology	139	10	771-782	10.1111/jen.12210	NA	Google scholar download to Zotero reference manager	Extract number of citations from web snapshots	Manual characterization of papers		Quality control checking
Romeiras, Maria M.; Figueira, Rui; Duarte, Maria Cristina; Beja, Pedro; Darbyshire, Iain	Documenting biogeographical patterns of African timber species using herbarium records: a conservation perspective based on native trees from Angola	2014	PLOS ONE	9	7	2018-01-11	10.1371/journal.pone.0103403	NA	Google scholar download to Zotero reference manager	Extract number of citations from web snapshots	Manual characterization of papers		Quality control checking
Rondinini, Carlo; Marco, Moreno Di; Chiozza, Federica; Santulli, Giulia; Baisero, Daniele; Visconti, Piero; Hoffmann, Michael; Schipper, Jan; Stuart, Simon N.; Tognelli, Marcelo F.; Amori, Giovanni; Falcucci, Alessandra; Maiorano, Luigi; Boitani, Luigi	Global habitat suitability models of terrestrial mammals	2011	Philosophical Transactions of the Royal Society B	366	1578	2633-2641	10.1098/rstb.2011.0113	NA	Google scholar download to Zotero reference manager	Extract number of citations from web snapshots	Manual characterization of papers		Quality control checking
Ronquist, Fredrik; Skyttner, Markus; Kõljalg, Urmas; Röppert, Dominik; Penev, Lyubomir; Stoev, Pavel; Peer, Israel; Stein, Martin; Calabuig, Isabel; Agosti, Donat; others	EU-BON Deliverable 1.3. Systems for mobilizing and managing collection-based data (specimen+ DNA-data) fully integrated	2016	EU BON			1-34	NA	NA	Google scholar download to Zotero reference manager	Extract number of citations from web snapshots	Manual characterization of papers		Quality control checking
Ross, Steve W.; Carlson, Michael CT; Quattrini, Andrea M.	The utility of museum records for documenting distributions of deep-sea corals off the southeastern United States	2012	Marine Biology Research	8	2	101-114	10.1080/17451000.2011.628680	NA	Google scholar download to Zotero reference manager	Extract number of citations from web snapshots	Manual characterization of papers		Quality control checking
Rougerie, Rodolphe; Kitching, Ian J.; Haxaire, Jean; Miller, Scott E.; Hausmann, Axel; Hebert, Paul DN	Australian Sphingidae DNA barcodes challenge current species boundaries and distributions	2014	PLOS ONE	9	7	2018-01-12	10.1371/journal.pone.0101108	NA	Google scholar download to Zotero reference manager	Extract number of citations from web snapshots	Manual characterization of papers		Quality control checking
Roy, P. S.; Karnatak, Harish; Kushwaha, S. P. S.; Roy, A.; Saran, S.	India's plant diversity database at landscape level on geospatial platform: prospects and utility in today's changing climate	2012	Current Science	102	8	1136-1142	NA	NA	Google scholar download to Zotero reference manager	Extract number of citations from web snapshots	Manual characterization of papers		Quality control checking
Roy, Virginie; Gagnon, Jean-Marc	Natural history museum data on Canadian Arctic marine benthos	2016	Marine Biodiversity	NA		2018-01-11	10.1007/s12526-016-0610-2	NA	Google scholar download to Zotero reference manager	Extract number of citations from web snapshots	Manual characterization of papers		Quality control checking
Rozylowicz, Laurentiu; Cogalniceanu, Dan; Székely, Paul; Samoila, Ciprian; Ruben, Iosif; Tudor, Marian; Plaiasu, Rodica; Stanescu, Florina	Diversity and distribution of amphibians in Romania	2013	ZooKeys	296		35-57	10.3897/zookeys.296.4872.figure10	NA	Google scholar download to Zotero reference manager	Extract number of citations from web snapshots	Manual characterization of papers		Quality control checking
Ruete, Alejandro	Displaying bias in sampling effort of data accessed from biodiversity databases using ignorance maps	2015	Biodiversity Data Journal		3	2018-01-15	10.3897/bdj.3.e5361	NA	Google scholar download to Zotero reference manager	Extract number of citations from web snapshots	Manual characterization of papers		Quality control checking
Rumpff, Libby; Coates, Fiona; Morgan, John W.	Biological indicators of climate change: evidence from long-term flowering records of plants along the Victorian coast, Australia	2010	Australian Journal of Botany	58	6	428-439	10.1071/bt10053	NA	Google scholar download to Zotero reference manager	Extract number of citations from web snapshots	Manual characterization of papers		Quality control checking
Russell, James E.; D’Costa, Allison R.; Runck, Clay; Barnes, David W.; Barrera, Alessandra L.; Hurst-Kennedy, Jennifer; Sudduth, Elizabeth B.; Quinlan, Erin L.; Schlueter, Mark	Bridging the undergraduate curriculum using an integrated course-embedded undergraduate research experience (ICURE)	2015	CBE-Life Sciences Education	14	1	2018-01-10	10.1187/cbe.14-09-0151-corr	NA	Google scholar download to Zotero reference manager	Extract number of citations from web snapshots	Manual characterization of papers		Quality control checking
Rutherford, Michael C.; Mucina, Ladislav; Powrie, Leslie W.	The South African National Vegetation Database: history, development, applications, problems and future	2012	South African Journal of Science	108	2018-01-02	2018-01-08	10.4102/sajs.v108i1/2.629	NA	Google scholar download to Zotero reference manager	Extract number of citations from web snapshots	Manual characterization of papers		Quality control checking
Sachithanandam, V.; Mohan, P. M.; Muruganandam, N.; Sivasankar, R.; Arunkumar, P.; Mageswaran, T.; Sridhar, R.	DNA barcoding identifies brackish water fishes from Nallavadu Lagoon, Puducherry, India	2016	DNA Barcoding in Marine Perspectives: Assessment and Conservation of Biodiversity			271-283	10.1007/978-3-319-41840-7_16	NA	Google scholar download to Zotero reference manager	Extract number of citations from web snapshots	Manual characterization of papers		Quality control checking
Samy, Gaiji; Chavan, Vishwas; Ariño, Arturo H.; Otegui, Javier; Hobern, Donald; Sood, Rajesh; Robles, Estrella	Content assessment of the primary biodiversity data published through GBIF network: status, challenges and potentials	2013	Biodiversity Informatics	8	2	94-172	10.17161/bi.v8i2.4124	NA	Google scholar download to Zotero reference manager	Extract number of citations from web snapshots	Manual characterization of papers		Quality control checking
Sánchez-Fernández, David; Lobo, Jorge M.; Hernández-Manrique, Olga Lucía	Species distribution models that do not incorporate global data misrepresent potential distributions: a case study using Iberian diving beetles	2011	Diversity and Distributions	17	1	163-171	10.1111/j.1472-4642.2010.00716.x	NA	Google scholar download to Zotero reference manager	Extract number of citations from web snapshots	Manual characterization of papers		Quality control checking
Sanchez, Aida Cuni; Osborne, Patrick E.; Haq, Nazmul	Identifying the global potential for baobab tree cultivation using ecological niche modelling	2010	Agroforestry Systems	80	2	191-201	10.1007/s10457-010-9282-2	NA	Google scholar download to Zotero reference manager	Extract number of citations from web snapshots	Manual characterization of papers		Quality control checking
Sankar, R.; Raja, P.; Murugan, A.	Occurrence of opisthobranch mollusc Umbraculum umbraculum in Tuticorin coast, Southeast coast of India	2011	Indian Journal of Geo-Marine Sciences	40	4	487-490	NA	NA	Google scholar download to Zotero reference manager	Extract number of citations from web snapshots	Manual characterization of papers		Quality control checking
Santos, Ana; Jones, Owen R.; Quicke, Donald LJ; Hortal, Joaquin	Assessing the reliability of biodiversity databases: identifying evenly inventoried island parasitoid faunas (Hymenoptera: Ichneumonoidea) worldwide	2010	Insect Conservation and Diversity	3	2	72-82	10.1111/j.1752-4598.2010.00079.x	NA	Google scholar download to Zotero reference manager	Extract number of citations from web snapshots	Manual characterization of papers		Quality control checking
Sass, Chodon; Specht, Chelsea D.	Phylogenetic estimation of the core Bromelioids with an emphasis on the genus Aechmea (Bromeliaceae)	2010	Molecular Phylogenetics and Evolution	55	2	559-571	10.1016/j.ympev.2010.01.005	NA	Google scholar download to Zotero reference manager	Extract number of citations from web snapshots	Manual characterization of papers		Quality control checking
Schettino, Lourdes Rodríguez; Mancina, Carlos A.; González, Vilma Rivalta	Reptiles of Cuba: Checklist and Geographic Distributions	2013	Reptiles of Cuba			1-92	10.5479/si.23317515.144.1	NA	Google scholar download to Zotero reference manager	Extract number of citations from web snapshots	Manual characterization of papers		Quality control checking
SCHIDELKO, Kathrin; VAN DEN ELZEN, Renate; HEGENBERG, Dominik; RÖDDER, Dennis	The importance of collection data for ecological niche modelling: experiences with data from Pytilia melba (L., 1758)	2010	Journal of Afrotropical Zoology			83-92	NA	NA	Google scholar download to Zotero reference manager	Extract number of citations from web snapshots	Manual characterization of papers		Quality control checking
Schmidt-Lebuhn, Alexander N.; Knerr, Nunzio J.; Kessler, Michael	Non-geographic collecting biases in herbarium specimens of Australian daisies (Asteraceae)	2013	Biodiversity and Conservation	22	4	905-919	10.1007/s10531-013-0457-9	NA	Google scholar download to Zotero reference manager	Extract number of citations from web snapshots	Manual characterization of papers		Quality control checking
Schmidt, Marco; Jan\s sen, Thomas; Dressler, Stefan; Hahn, Karen; Hien, Mipro; Konaté, Souleymane; Lykke, Anne Mette; Mahamane, Ali; Sambou, Bienvenu; Sinsin, Brice; others	The West African Vegetation Database	2012	Biodiversity and Ecology	4		105-110	10.7809/b-e.00065	NA	Google scholar download to Zotero reference manager	Extract number of citations from web snapshots	Manual characterization of papers		Quality control checking
Schmidt, Marco; Thiombiano, Adjima; Ouédraogo, Amadé; Dressler, S.; Hahn-Hadjali, K.; Zizka, Georg	Assessment of the flora of Burkina Faso	2010	Systematics and Conservation of African Plants	NA		571-576	NA	NA	Google scholar download to Zotero reference manager	Extract number of citations from web snapshots	Manual characterization of papers		Quality control checking
Schmotzer, András; Táborská, Jana	Rediscovery of Campanula macrostachya Aaldst. & Kit. Ex willd. in the Bukk Foothills	2016	Acta Biologica Plantarum Agriensis	4		72-88	10.1007/978-0-85729-323-7_593	NA	Google scholar download to Zotero reference manager	Extract number of citations from web snapshots	Manual characterization of papers		Quality control checking
Schoenjahn, Jonny	The type and other early specimens of Grey Falcon Falco hypoleucos	2010	Bulletin of the British Ornithologists' Club	130		102-115	NA	NA	Google scholar download to Zotero reference manager	Extract number of citations from web snapshots	Manual characterization of papers		Quality control checking
Schröder, Bychristof Nikolaus; Sack, Peter; Koch, Marcus A.	Some notes on original material and locus classicus of Deuterocohnia meziana Kuntze ex Mex var. carmineo-viridiflora Rauh (Bromeliaceae)	2015	Plant Diversity and Evolution	131	4	223-237	10.1127/pde/2015/0131-0083	NA	Google scholar download to Zotero reference manager	Extract number of citations from web snapshots	Manual characterization of papers		Quality control checking
Seberg, Ole; Droege, Gabriele; Barker, Katharine; Coddington, Jonathan A.; Funk, Vicki; Gostel, Morgan; Petersen, Gitte; Smith, Paul P.	Global Genome Biodiversity Network: saving a blueprint of the Tree of Life–a botanical perspective	2016	Annals of Botany	118		393–399	10.1093/aob/mcw121	NA	Google scholar download to Zotero reference manager	Extract number of citations from web snapshots	Manual characterization of papers		Quality control checking
Senn-Irlet, Beatrice; others	The use of a database for conservation case studies with macrofungi	2010	Mycologia Balcanica	7	1	17-24	NA	NA	Google scholar download to Zotero reference manager	Extract number of citations from web snapshots	Manual characterization of papers		Quality control checking
Senterre, B.; Kaiser-Bunbury, C. N.	Conception of an integrated database on the flora, fauna and vegetation of the Seychelles	2014	GOS-UNDP-GEF			1-98	NA	NA	Google scholar download to Zotero reference manager	Extract number of citations from web snapshots	Manual characterization of papers		Quality control checking
Shao, Kwang-Tsao; Lai, Kun-Chi; Lin, Y. C.; Chen, L. S.; Li, H. Y.; Hsu, Cheng-Hsin; Lee, Han; Hsu, H. W.; Mai, Guan-Shuo	Experience and Strategy of Biodiversity Data Integration in Taiwan	2013	Data Science Journal	12		WDS61-WDS69	10.2481/dsj.WDS-008	NA	Google scholar download to Zotero reference manager	Extract number of citations from web snapshots	Manual characterization of papers		Quality control checking
Shavit, Ayelet; Griesemer, James	Transforming objects into data: how minute technicalities of recording species location entrench a basic challenge for biodiversity	2011	Science in the Context of Application			169-193	10.1007/978-90-481-9051-5_12	NA	Google scholar download to Zotero reference manager	Extract number of citations from web snapshots	Manual characterization of papers		Quality control checking
Shaw, A. Jonathan; Golinski, G. Karen; Clark, Elizabeth G.; Shaw, Blanka; Stenøien, Hans K.; Flatberg, Kjell I.	Intercontinental genetic structure in the amphi-Pacific peatmoss Sphagnum miyabeanum (Bryophyta: Sphagnaceae)	2014	Biological Journal of the Linnean Society	111	1	17-37	10.1111/bij.12200	NA	Google scholar download to Zotero reference manager	Extract number of citations from web snapshots	Manual characterization of papers		Quality control checking
Shaw, A. Jonathan; Shaw, Blanka; Johnson, Matthew G.; Higuchi, Masanobu; Arikawa, Tomotsugu; Ueno, Takeshi; Devos, Nicolas	Origins, genetic structure, and systematics of the narrow endemic peatmosses (Sphagnum): S. guwassanense and S. triseriporum (Sphagnaceae)	2013	American Journal of Botany	100	6	1202-1220	10.3732/ajb.1200630	NA	Google scholar download to Zotero reference manager	Extract number of citations from web snapshots	Manual characterization of papers		Quality control checking
Shaw, A. Jonathan; Shaw, Blanka; Stenøien, Hans K.; Golinski, G. Karen; Hassel, Kristian; Flatberg, Kjell Ivar	Pleistocene survival, regional genetic structure and interspecific gene flow among three northern peat-mosses: Sphagnum inexspectatum, S. orientale and S. miyabeanum	2015	Journal of Biogeography	42	2	364-376	10.1111/jbi.12399	NA	Google scholar download to Zotero reference manager	Extract number of citations from web snapshots	Manual characterization of papers		Quality control checking
Sikes, Derek S.; Bowser, Matthew; Morton, John M.; Bickford, Casey; Meierotto, Sarah; Hildebrandt, Kyndall	Building a DNA barcode library of Alaska's non-marine arthropods	2015	Genome	60	3	248-259	10.1139/gen-2015-0203	NA	Google scholar download to Zotero reference manager	Extract number of citations from web snapshots	Manual characterization of papers		Quality control checking
Silvertown, Jonathan; Harvey, Martin; Greenwood, Richard; Dodd, Mike; Rosewell, Jon; Rebelo, Tony; Ansine, Janice; McConway, Kevin	Crowdsourcing the identification of organisms: A case-study of iSpot	2015	ZooKeys	480		125-146	10.3897/zookeys.480.8803	NA	Google scholar download to Zotero reference manager	Extract number of citations from web snapshots	Manual characterization of papers		Quality control checking
Singh, Gaurav; de By, R. A.	Interpretation models for non-standard compass directions	2012	Extended Abstracts: Proceedings 7th International Conference on Geographic Information Science				NA	NA	Google scholar download to Zotero reference manager	Extract number of citations from web snapshots	Manual characterization of papers		Quality control checking
Sivadas, Sanitha K.; Ingole, Baban S.	Biodiversity and biogeography pattern of benthic communities in the coastal basins of India	2016	Marine Biology Research	12	8	797-816	10.1080/17451000.2016.1203949	NA	Google scholar download to Zotero reference manager	Extract number of citations from web snapshots	Manual characterization of papers		Quality control checking
Skarpaas, Olav; Stabbetorp, Odd E.	Population viability analysis with species occurrence data from museum collections	2011	Conservation Biology	25	3	577-586	10.1111/j.1523-1739.2010.01636.x	NA	Google scholar download to Zotero reference manager	Extract number of citations from web snapshots	Manual characterization of papers		Quality control checking
Slota, Steve; Bowker, Geoffrey C.	On the value of "useless data": Infrastructures, biodiversity, and policy.	2015	iConference 2015 Proceedings			2018-01-08	NA	NA	Google scholar download to Zotero reference manager	Extract number of citations from web snapshots	Manual characterization of papers		Quality control checking
Smith, B. Eugene; Johnston, Mark K.; Lücking, Robert	From GenBank to GBIF: phylogeny-based predictive niche modeling tests accuracy of taxonomic identifications in large occurrence data repositories	2016	PLOS ONE	11	3	2018-01-15	10.1371/journal.pone.0151232	NA	Google scholar download to Zotero reference manager	Extract number of citations from web snapshots	Manual characterization of papers		Quality control checking
Smith, Brian J.; Rochford, Michael R.; Brien, Matthew; Cherkiss, Michael S.; Mazzotti, Frank J.; Snow, Skip; Hart, Kristen M.	Combining Citizen Science with Traditional Biotic Surveys to Enhance Knowledge Regarding the Natural History of Secretive Species: Notes on the Geographic Distribution and Status of the Green Salamander (Aneides aeneus) in the Cumberland Mountains of Virginia, USA	2015	IRCF Reptiles & Amphibians	22	4	135-144	NA	NA	Google scholar download to Zotero reference manager	Extract number of citations from web snapshots	Manual characterization of papers		Quality control checking
Smith, Gideon F.; Figueiredo, Estrela	E-taxonomy: an affordable tool to fill the biodiversity knowledge gap	2010	Biodiversity and Conservation	19	3	829-836	10.1007/s10531-009-9738-8	NA	Google scholar download to Zotero reference manager	Extract number of citations from web snapshots	Manual characterization of papers		Quality control checking
Smith, Gideon F.; Figueiredo, Estrela	Type specimens online: What is available, what is not, and how to proceed; Reflections based on an analysis of the images of type specimens of southern African Polygala (Polygalaceae) accessible on the worldwide web	2013	Taxon	62	4	801-806	10.12705/624.5	NA	Google scholar download to Zotero reference manager	Extract number of citations from web snapshots	Manual characterization of papers		Quality control checking
Soberón, Jorge M.	Niche and area of distribution modeling: a population ecology perspective	2010	Ecography	33	1	159-167	10.1111/j.1600-0587.2009.06074.x	NA	Google scholar download to Zotero reference manager	Extract number of citations from web snapshots	Manual characterization of papers		Quality control checking
Sousa-Baena, Mariane S.; Garcia, Letícia Couto; Peterson, A. Townsend	Knowledge behind conservation status decisions: data basis for 'Data Deficient' Brazilian plant species	2014	Biological Conservation	173		80-89	10.1016/j.biocon.2013.06.034	NA	Google scholar download to Zotero reference manager	Extract number of citations from web snapshots	Manual characterization of papers		Quality control checking
Sousa-Baena, Mariane Silveira; Garcia, Letícia Couto; Peterson, Andrew Townsend	Completeness of digital accessible knowledge of the plants of Brazil and priorities for survey and inventory	2014	Diversity and Distributions	20	4	369-381	10.1111/ddi.12136	NA	Google scholar download to Zotero reference manager	Extract number of citations from web snapshots	Manual characterization of papers		Quality control checking
Spatz, Dena R.; Newton, Kelly M.; Heinz, Reina; Tershy, Bernie; Holmes, Nick D.; Butchart, Stuart HM; Croll, Donald A.	The biogeography of globally threatened seabirds and island conservation opportunities	2014	Conservation Biology	28	5	1282-1290	10.1111/cobi.12279	NA	Google scholar download to Zotero reference manager	Extract number of citations from web snapshots	Manual characterization of papers		Quality control checking
Speer, Kelly A.; Soto-Centeno, J. Angel; Albury, Nancy A.; Quicksall, Zachary; Marte, Melina G.; Reed, David L.	Bats of the Bahamas: natural history and conservation	2015	Florida Museum of Natural History Bulletin	53	3	45-95	NA	ISSN 2373-9991	Google scholar download to Zotero reference manager	Extract number of citations from web snapshots	Manual characterization of papers		Quality control checking
Stephen, Bruce J.	Species composition of Nebraskas freshwater gastropod fauna A review of historical records	2014	American Malacological Bulletin	33	1	61-71	10.4003/006.033.0103	NA	Google scholar download to Zotero reference manager	Extract number of citations from web snapshots	Manual characterization of papers		Quality control checking
Stolar, Jessica; Nielsen, Scott E.	Accounting for spatially biased sampling effort in presence-only species distribution modelling	2015	Diversity and Distributions	21	5	595-608	10.1111/ddi.12279	NA	Google scholar download to Zotero reference manager	Extract number of citations from web snapshots	Manual characterization of papers		Quality control checking
Strange, James P.; Koch, Jonathan B.; Gonzalez, Victor H.; Nemelka, Lindsay; Griswold, Terry	Global invasion by Anthidium manicatum (Linnaeus)(Hymenoptera: Megachilidae): assessing potential distribution in North America and beyond	2011	Biological Invasions	13	9	2115-2133	10.1007/s10530-011-0030-y	NA	Google scholar download to Zotero reference manager	Extract number of citations from web snapshots	Manual characterization of papers		Quality control checking
Stromberg, Juliet C.; Makings, Elizabeth; Eyden, Amy; Madera, Robert; Samsky III, John; Coburn, Francis S.; Scott, Brenton D.	Provincial and cosmopolitan: floristic composition of a dryland urban river	2016	Urban Ecosystems	19	1	429-453	10.1007/s11252-015-0482-4	NA	Google scholar download to Zotero reference manager	Extract number of citations from web snapshots	Manual characterization of papers		Quality control checking
Swenson, Nathan G.; Enquist, Brian J.; Pither, Jason; Kerkhoff, Andrew J.; Boyle, Brad; Weiser, Michael D.; Elser, James J.; Fagan, William F.; Forero-Montaña, Jimena; Fyllas, Nikolaos; others	The biogeography and filtering of woody plant functional diversity in North and South America	2012	Global Ecology and Biogeography	21	8	798-808	10.1111/j.1466-8238.2011.00727.x	NA	Google scholar download to Zotero reference manager	Extract number of citations from web snapshots	Manual characterization of papers		Quality control checking
Syfert, Mindy M.; Smith, Matthew J.; Coomes, David A.	The effects of sampling bias and model complexity on the predictive performance of MaxEnt species distribution models	2013	PLOS ONE	8	2	2018-01-10	10.1371/journal.pone.0055158	NA	Google scholar download to Zotero reference manager	Extract number of citations from web snapshots	Manual characterization of papers		Quality control checking
Syme, A. E.; Udovicic, F.; Stajsic, V.; Murphy, D. J.	A test of sequence-matching algorithms for a DNA barcode database of invasive grasses	2013	DNA Barcodes	1		19-26	10.2478/dna-2012-0002	NA	Google scholar download to Zotero reference manager	Extract number of citations from web snapshots	Manual characterization of papers		Quality control checking
Talkaha, Shakina Mohd; Zulkifleea, Iylia; Shamsira, Mohd Shahir	Development and Deployment of an Ethnobotanical and Phytochemical Knowledge Database of Malaysia	2013	Jurnal Teknologi	64	2	79–84	10.11113/jt.v64.2049	NA	Google scholar download to Zotero reference manager	Extract number of citations from web snapshots	Manual characterization of papers		Quality control checking
Tavares, Denison LM; Canete, Samantha C.; Henkin, Rafael; Estrela, Pedro C.; de Freitas, Thales RO; Galante, Renata; Freitas, Carla M.; others	TaxonomyBrowser: a biodiversity data management system	2011	Journal of Computational Interdisciplinary Sciences	2	1	37-46	10.6062/jcis.2011.02.01.0030	NA	Google scholar download to Zotero reference manager	Extract number of citations from web snapshots	Manual characterization of papers		Quality control checking
Telenius, Anders	Biodiversity information goes public: GBIF at your service	2011	Nordic Journal of Botany	29	3	378-381	10.1111/j.1756-1051.2011.01167.x	NA	Google scholar download to Zotero reference manager	Extract number of citations from web snapshots	Manual characterization of papers		Quality control checking
Terauds, Aleks; Chown, Steven L.; Morgan, Fraser; J Peat, Helen; Watts, David J.; Keys, Harry; Convey, Peter; Bergstrom, Dana M.	Conservation biogeography of the Antarctic	2012	Diversity and Distributions	18	7	726-741	10.1111/j.1472-4642.2007.00319.x	NA	Google scholar download to Zotero reference manager	Extract number of citations from web snapshots	Manual characterization of papers		Quality control checking
Terribile, Levi Carina; Lima-Ribeiro, Matheus Souza; Araújo, Miguel Bastos; Bizão, Nair; Collevatt, Rosane Garcia; Dobrovolski, Ricardo; Franco, Amanda Assis; Guilhaumon, François; Lima, Jacqueline de Souza; Murakami, Devanir Mitsuyuki; others	Areas of climate stability of species ranges in the Brazilian Cerrado: disentangling uncertainties through time	2012	Brazilian Journal of Nature Conservation	10	2	152-159	10.4322/natcon.2012.025	NA	Google scholar download to Zotero reference manager	Extract number of citations from web snapshots	Manual characterization of papers		Quality control checking
Theodoridis, Spyros; Randin, Christophe; Broennimann, Olivier; Patsiou, Theofania; Conti, Elena	Divergent and narrower climatic niches characterize polyploid species of European primroses in Primula sect. Aleuritia	2013	Journal of Biogeography	40	7	1278-1289	10.1111/jbi.12085	NA	Google scholar download to Zotero reference manager	Extract number of citations from web snapshots	Manual characterization of papers		Quality control checking
Thompson, Martin J.; Timmermans, Martijn JTN	Characterising the phenotypic diversity of Papilio dardanus wing patterns using an extensive museum collection	2014	PLOS ONE	9	5	2018-01-09	10.1371/journal.pone.0096815	NA	Google scholar download to Zotero reference manager	Extract number of citations from web snapshots	Manual characterization of papers		Quality control checking
Töpel, Mats; Zizka, Alexander; Calió, Maria Fernanda; Scharn, Ruud; Silvestro, Daniele; Antonelli, Alexandre	SpeciesGeoCoder: Fast categorization of species occurrences for analyses of biodiversity, biogeography, ecology and evolution	2016	Systematic Biology	66	2	145-151	10.1093/sysbio/syw064	NA	Google scholar download to Zotero reference manager	Extract number of citations from web snapshots	Manual characterization of papers		Quality control checking
Tôrres, Natália M.; De Marco, Paulo; Santos, Thiago; Silveira, Leandro; de Almeida Jácomo, Anah T.; Diniz-Filho, José AF	Can species distribution modelling provide estimates of population densities? A case study with jaguars in the Neotropics	2012	Diversity and Distributions	18	6	615-627	10.1111/j.1472-4642.2012.00892.x	NA	Google scholar download to Zotero reference manager	Extract number of citations from web snapshots	Manual characterization of papers		Quality control checking
Trabucco, Antonio; Achten, Wouter MJ; Bowe, Colm; Aerts, R. A. F.; ORSHOVEN, JOS VAN; Norgrove, Lindsey; Muys, Bart	Global mapping of Jatropha curcas yield based on response of fitness to present and future climate	2010	Global Change Biology Bioenergy	2	3	139-151	10.1111/j.1757-1707.2010.01049.x	NA	Google scholar download to Zotero reference manager	Extract number of citations from web snapshots	Manual characterization of papers		Quality control checking
Trytsman, Marike; Westfall, Robert H.; Breytenbach, Philippus JJ; Calitz, Frikkie J.; van Wyk, Abraham E.	Diversity and biogeographical patterns of legumes (Leguminosae) indigenous to southern Africa	2016	PhytoKeys		70	53-96	10.3897/phytokeys.70.9147	NA	Google scholar download to Zotero reference manager	Extract number of citations from web snapshots	Manual characterization of papers		Quality control checking
Tsiamis, Konstantinos; Panayotidis, Panayotis	Notes on new macroalgal records from the Aegean Sea (Greece, Eastern Mediterranean)	2016	Nova Hedwigia	103	2018-01-02	155-167	10.1127/nova_hedwigia/2016/0342	NA	Google scholar download to Zotero reference manager	Extract number of citations from web snapshots	Manual characterization of papers		Quality control checking
Tweet, Justin S.; Santucci, Vincent L.; Mcdonald, H. Gregory	Name-bearing fossil type specimens and taxa named from National Park Service areas	2016	New Mexico Museum of Natural History and Science Bulletin	73		277-288	NA	NA	Google scholar download to Zotero reference manager	Extract number of citations from web snapshots	Manual characterization of papers		Quality control checking
Uhen, Mark D.; Barnosky, Anthony D.; Bills, Brian; Blois, Jessica; Carrano, Matthew T.; Carrasco, Marc A.; Erickson, Gregory M.; Eronen, Jussi T.; Fortelius, Mikael; Graham, Russell W.; others	From card catalogs to computers: databases in vertebrate paleontology	2013	Journal of Vertebrate Paleontology	33	1	13-28	10.1080/02724634.2012.716114	NA	Google scholar download to Zotero reference manager	Extract number of citations from web snapshots	Manual characterization of papers		Quality control checking
Uotila, Pertti	Finnish botanists on the Kola Peninsula (Russia) up to 1918	2013	Memoranda Societatis pro Fauna et Flora Fennica	89		75-104	NA	NA	Google scholar download to Zotero reference manager	Extract number of citations from web snapshots	Manual characterization of papers		Quality control checking
Valdujo, Paula Hanna; Silvano, Débora Leite; Colli, Guarino; Martins, Marcio	Anuran species composition and distribution patterns in Brazilian Cerrado, a Neotropical hotspot	2012	South American Journal of Herpetology	7	2	63-78	10.2994/057.007.0209	NA	Google scholar download to Zotero reference manager	Extract number of citations from web snapshots	Manual characterization of papers		Quality control checking
Vale, Mariana M.; Jenkins, Clinton N.	Across-taxa incongruence in patterns of collecting bias	2012	Journal of Biogeography	39	9	1744-1748	10.1111/j.1365-2699.2012.02750.x	NA	Google scholar download to Zotero reference manager	Extract number of citations from web snapshots	Manual characterization of papers		Quality control checking
Van Andel, T. R.; Croft, S.; Van Loon, E. E.; Quiroz, D.; Towns, A. M.; Raes, N.	Prioritizing West African medicinal plants for conservation and sustainable extraction studies based on market surveys and species distribution models	2015	Biological Conservation	181		173-181	10.1016/j.biocon.2014.11.015	NA	Google scholar download to Zotero reference manager	Extract number of citations from web snapshots	Manual characterization of papers		Quality control checking
van der Maesen, L. J. G.; Wieringa, J. J.	Flora treatment of the Leguminosae Papilionoideae of Gabon	2013	South African Journal of Botany	89		284-288	10.1016/j.sajb.2013.07.024	NA	Google scholar download to Zotero reference manager	Extract number of citations from web snapshots	Manual characterization of papers		Quality control checking
Van der Wal, René; Anderson, Helen; Robinson, Annie; Sharma, Nirwan; Mellish, Chris; Roberts, Stuart; Darvill, Ben; Siddharthan, Advaith	Mapping species distributions: A comparison of skilled naturalist and lay citizen science recording	2015	Ambio	44	4	584-600	10.1007/s13280-015-0709-x	NA	Google scholar download to Zotero reference manager	Extract number of citations from web snapshots	Manual characterization of papers		Quality control checking
Van Devender, Thomas R.; Avila-Villegas, Sergio; Emerson, Melanie; Turner, Dale; Flesch, Aaron D.; Deyo, Nicholas S.	Biodiversity in the Madrean Archipelago of Sonora, Mexico	2013	Merging science and management in a rapidly changing world: Biodiversity and management of the Madrean Archipelago III and 7th Conference on Research and Resource Management in the Southwestern Deserts	NA		2018-10-16	10.2737/rm-gtr-264	NA	Google scholar download to Zotero reference manager	Extract number of citations from web snapshots	Manual characterization of papers		Quality control checking
van Gils, Hein	Web-based biodiversity geodatabases for environmental assessment in mid-income Namibia	2015	IAIA15 Conference Proceedings 35th Annual Conference of the International Association for Impact Assessment			20-23	NA	NA	Google scholar download to Zotero reference manager	Extract number of citations from web snapshots	Manual characterization of papers		Quality control checking
VANDERDUYS, ERIC	Mungalla Terrestrial Fauna Survey: Overview of eastern sand ridge terrestrial vertebrate fauna	2016	CSIRO			2018-01-27	NA	NA	Google scholar download to Zotero reference manager	Extract number of citations from web snapshots	Manual characterization of papers		Quality control checking
Verweij, PJFM; Hennekes, S. M.; Meulebrouk, B.; Gijzen, SWJGM; Dijkman, E. M.; Meesters, H. W. G.; Vermaas, T.	Dutch Caribbean Biodiversity Database	2013	Alterra - Earth observation and environmental informatics				NA	NA	Google scholar download to Zotero reference manager	Extract number of citations from web snapshots	Manual characterization of papers		Quality control checking
Villalobos, Fabricio; Lira-Noriega, Andrés; Soberón, Jorge; Arita, Héctor T.	Range-diversity plots for conservation assessments: Using richness and rarity in priority setting	2013	Biological Conservation	158		313-320	10.1016/j.biocon.2012.10.002	NA	Google scholar download to Zotero reference manager	Extract number of citations from web snapshots	Manual characterization of papers		Quality control checking
Villemant, Claire; Barbet-Massin, Morgane; Perrard, Adrien; Muller, Franck; Gargominy, Olivier; Jiguet, Frédéric; Rome, Quentin	Predicting the invasion risk by the alien bee-hawking Yellow-legged hornet Vespa velutina nigrithorax across Europe and other continents with niche models	2011	Biological Conservation	144	9	2142-2150	10.1016/j.biocon.2011.04.009	NA	Google scholar download to Zotero reference manager	Extract number of citations from web snapshots	Manual characterization of papers		Quality control checking
Vukojicic, Snežana; Lakušic, Dmitar; Jovanovic, Slobodan; Marin, Petar D.; Tomovic, Gordana; Sabovljevic, Marko; Šinžar-Sekulic, Jasmina; Veljic, Milan; Cvijan, Mirko; Blažencic, Jelena; others	University of Belgrade Herbarium–treasury of data and challenges for future research On the occasion of the 150th anniversary of University of Belgrade Herbarium	2011	Botanica Serbica	35		163-178	NA	NA	Google scholar download to Zotero reference manager	Extract number of citations from web snapshots	Manual characterization of papers		Quality control checking
Wafar, Mohideen; Venkataraman, Krishnamurthy; Ingole, Baban; Khan, Syed Ajmal; LokaBharathi, Ponnapakkam	State of knowledge of coastal and marine biodiversity of Indian Ocean countries	2011	PLOS ONE	6	1	2018-01-13	10.1371/journal.pone.0014613	NA	Google scholar download to Zotero reference manager	Extract number of citations from web snapshots	Manual characterization of papers		Quality control checking
Wagner, Tyler; Midway, Stephen R.	Modeling spatially varying landscape change points in species occurrence thresholds	2014	Ecosphere	5	11	1-16	10.1890/es14-00288.1	NA	Google scholar download to Zotero reference manager	Extract number of citations from web snapshots	Manual characterization of papers		Quality control checking
Wallace, Rebekah D.; Bargeron, Charles T.; others	Identifying invasive species in real time: early detection and distribution mapping system (EDDMapS) and other mapping tools	2014	Invasive species and global climate change			219-230	10.1079/9781780641645.0219	NA	Google scholar download to Zotero reference manager	Extract number of citations from web snapshots	Manual characterization of papers		Quality control checking
Waltari, Eric; Hickerson, Michael J.	Late Pleistocene species distribution modelling of North Atlantic intertidal invertebrates	2013	Journal of Biogeography	40	2	249-260	10.1111/j.1365-2699.2012.02782.x	NA	Google scholar download to Zotero reference manager	Extract number of citations from web snapshots	Manual characterization of papers		Quality control checking
Waters, Jonathan M.; Wernberg, Thomas; Connell, Sean D.; Thomsen, Mads S.; Zuccarello, Giuseppe C.; Kraft, Gerald T.; Sanderson, J. Craig; West, John A.; Gurgel, Carlos FD	Australia's marine biogeography revisited: Back to the future?	2010	Austral Ecology	35	8	988-992	10.1111/j.1442-9993.2010.02114.x	NA	Google scholar download to Zotero reference manager	Extract number of citations from web snapshots	Manual characterization of papers		Quality control checking
Watson, James EM; Evans, Megan C.; Carwardine, Josie; Fuller, Richard A.; Joseph, Liana N.; Segan, Dan B.; Taylor, Martin FJ; Fensham, R. J.; Possingham, Hugh P.	The capacity of Australia's protected area system to represent threatened species	2011	Conservation Biology	25	2	324-332	10.1111/j.1523-1739.2010.01587.x	NA	Google scholar download to Zotero reference manager	Extract number of citations from web snapshots	Manual characterization of papers		Quality control checking
Webb, Campbell O.; Slik, JW Ferry; Triono, Teguh	Biodiversity inventory and informatics in Southeast Asia	2010	Biodiversity and Conservation	19	4	955-972	10.1007/s10531-010-9817-x	NA	Google scholar download to Zotero reference manager	Extract number of citations from web snapshots	Manual characterization of papers		Quality control checking
Weber, Lui C.; VanDerWal, Jeremy; Schmidt, Susanne; McDonald, William JF; Shoo, Luke P.	Patterns of rain forest plant endemism in subtropical Australia relate to stable mesic refugia and species dispersal limitations	2014	Journal of Biogeography	41	2	222-238	10.1111/jbi.12219	NA	Google scholar download to Zotero reference manager	Extract number of citations from web snapshots	Manual characterization of papers		Quality control checking
Werneck, Marcio de Souza; Sobral, Marcos Eduardo Guerra; Rocha, Cinthia Tamara Vieira; Landau, Elena Charlotte; Stehmann, João Renato	Distribution and endemism of angiosperms in the Atlantic Forest	2011	Natureza & Conserva̤̣o	9	2	188-193	10.4322/natcon.2011.024	NA	Google scholar download to Zotero reference manager	Extract number of citations from web snapshots	Manual characterization of papers		Quality control checking
White, Elizabeth; Basford, Liam; Birch, Stephen; Black, Alison; Culham, Alastair; McGoff, Hazel J.; Lundqvist, Karsten O.; Oppenheimer, Philippa; Tanner, Jonathan; Wells, Mark; others	Creating and implementing a biodiversity recording app for teaching and research in environmental studies	2015	The Journal of Educational Innovation, Partnership and Change	1	1		10.21100/jeipc.v1i1.166	NA	Google scholar download to Zotero reference manager	Extract number of citations from web snapshots	Manual characterization of papers		Quality control checking
Wieringa, Jan J.; Sosef, Marc SM	The applicability of Relative Floristic Resemblance to evaluate the conservation value of protected areas	2011	Plant Ecology and Evolution	144	3	242-248	10.5091/plecevo.2011.588	NA	Google scholar download to Zotero reference manager	Extract number of citations from web snapshots	Manual characterization of papers		Quality control checking
Willis, K. J.; Jeffers, E. S.; Tovar, C.; Long, P. R.; Caithness, N.; Smit, M. G. D.; Hagemann, R.; Collin-Hansen, C.; Weissenberger, J.	Determining the ecological value of landscapes beyond protected areas	2012	Biological Conservation	147	1	2018-03-12	10.1016/j.biocon.2011.11.001	NA	Google scholar download to Zotero reference manager	Extract number of citations from web snapshots	Manual characterization of papers		Quality control checking
Willis, Katherine J.; Seddon, Alistair WR; Long, Peter R.; Jeffers, Elizabeth S.; Caithness, Neil; Thurston, Milo; Smit, Mathijs GD; Hagemann, Randi; Macias-Fauria, Marc	Remote assessment of locally important ecological features across landscapes: how representative of reality?	2015	Ecological Applications	25	5	1290-1302	10.1890/14-1431.1	NA	Google scholar download to Zotero reference manager	Extract number of citations from web snapshots	Manual characterization of papers		Quality control checking
Wolmarans, René; Robertson, Mark P.; van Rensburg, Berndt J.	Predicting invasive alien plant distributions: how geographical bias in occurrence records influences model performance	2010	Journal of Biogeography	37	9	1797-1810	10.1111/j.1365-2699.2010.02325.x	NA	Google scholar download to Zotero reference manager	Extract number of citations from web snapshots	Manual characterization of papers		Quality control checking
Wood, Chris; Sullivan, Brian; Iliff, Marshall; Fink, Daniel; Kelling, Steve	eBird: engaging birders in science and conservation	2011	PLOS Biology	9	12	2018-01-05	10.1371/journal.pbio.1001220	NA	Google scholar download to Zotero reference manager	Extract number of citations from web snapshots	Manual characterization of papers		Quality control checking
Wörz, Arno	The nomenclatural types of some Eryngium taxa (Apiaceae-Saniculoideae) from the Balkan Peninsula	2010	Phytologia Balcanica	16	2	233-236	NA	NA	Google scholar download to Zotero reference manager	Extract number of citations from web snapshots	Manual characterization of papers		Quality control checking
Wüest, Rafael O.; Antonelli, Alexandre; Zimmermann, Niklaus E.; Linder, H. Peter	Available climate regimes drive niche diversification during range expansion	2015	The American Naturalist	185	5	640-652	10.1086/680551	NA	Google scholar download to Zotero reference manager	Extract number of citations from web snapshots	Manual characterization of papers		Quality control checking
Wyckhuys, K. A. G.; Kondo, T.; Herrera, B. V.; Miller, D. R.; Naranjo, N.; Hyman, G.; others	Invasion of Exotic Arthropods in South America’s Biodiversity Hotspots and Agro-Production Systems	2013	Potential Invasive Pests of Agricultural Crops	3		373-400	10.1079/9781845938291.0373	NA	Google scholar download to Zotero reference manager	Extract number of citations from web snapshots	Manual characterization of papers		Quality control checking
Xu, Zhonglin; Feng, Zhaodong; Yang, Jianjun; Zheng, Jianghua; Zhang, Fang	Nowhere to invade: Rumex crispus and Typha latifolia projected to disappear under future climate scenarios	2013	PLOS ONE	8	7	2018-01-10	10.1371/journal.pone.0070728	NA	Google scholar download to Zotero reference manager	Extract number of citations from web snapshots	Manual characterization of papers		Quality control checking
Yang, Wenjing; Ma, Keping; Kreft, Holger	Environmental and socio-economic factors shaping the geography of floristic collections in China	2014	Global Ecology and Biogeography	23	11	1284-1292	10.1111/geb.12225	NA	Google scholar download to Zotero reference manager	Extract number of citations from web snapshots	Manual characterization of papers		Quality control checking
Yeatts, Loraine; Schneider, B.; Schneider, A.	Packera Mancosana (Asteraceae: Senecioneae), a New Species and Shale Barren Endemic of Southwestern Colorado	2011	Phytoneuron	2011	26	2018-01-08	NA	NA	Google scholar download to Zotero reference manager	Extract number of citations from web snapshots	Manual characterization of papers		Quality control checking
Zenker, Mauricio M.; Rougerie, Rodolphe; Teston, José A.; Laguerre, Michel; Pie, Marcio R.; Freitas, André VL	Fast census of moth diversity in the neotropics: a comparison of field-assigned morphospecies and DNA barcoding in tiger moths	2016	PLOS ONE	11	2	1-17	10.1371/journal.pone.0148423	NA	Google scholar download to Zotero reference manager	Extract number of citations from web snapshots	Manual characterization of papers		Quality control checking
Zermoglio, Paula F.; Guralnick, Robert P.; Wieczorek, John R.	A standardized reference data set for vertebrate taxon name resolution	2016	PLOS ONE	11	1	2018-01-20	10.1371/journal.pone.0146894	NA	Google scholar download to Zotero reference manager	Extract number of citations from web snapshots	Manual characterization of papers		Quality control checking
Zhang, Hong-Xiang; Zhang, Ming-Li	Insight into distribution patterns and conservation planning in relation to woody species diversity in Xinjiang, arid northwestern China	2016	Biological Conservation	177		165-173	10.1016/j.biocon.2014.07.005	NA	Google scholar download to Zotero reference manager	Extract number of citations from web snapshots	Manual characterization of papers		Quality control checking
Zheng, Xia-Lin; Wang, Pan; Cheng, Wen-Jie; Wang, Xiao-Ping; Lei, Chao-Liang	Projecting overwintering regions of the beet armyworm, Spodoptera exigua in China using the CLIMEX model	2016	Journal of Insect Science	12	1	2018-01-13	10.1673/031.012.1301	NA	Google scholar download to Zotero reference manager	Extract number of citations from web snapshots	Manual characterization of papers		Quality control checking
